# Supplementary material for: Bis(4-dimethyl­amino-1-ethyl­pyridinium) bis­(1,2-dicyano­ethene-1,2-dithiol­ato-κ2 S,S′)nickelate(II)
Source: Acta Crystallogr Sect E Struct Rep Online. 2012 Mar 10;68(Pt 4):m395. doi: 10.1107/S1600536812008161 (PMC3343807; doi:10.1107/S1600536812008161)
Supplement: Supplementary file 1 [file e-68-0m395-sup1.cif]

##############################################################################
#                                                                            #
# This CIF contains the data in a paper accepted for publication in          #
# Acta Crystallographica Section E. It conforms to the requirements of       #
# Notes for Authors for Acta Crystallographica Section E, and has been       #
# peer reviewed under the auspices of the IUCr Commission on Journals.       #
#                                                                            #
# Full details of the Crystallographic Information File format               #
# are given in the paper "The Crystallographic Information File (CIF):       #
# a New Standard Archive File for Crystallography" by S. R. Hall, F. H.      #
# Allen and I. D. Brown [Acta Cryst. (1991), A47, 655-685].                  #
#                                                                            #
# The current version of the core CIF dictionary is obtainable from          #
# ftp://ftp.iucr.org/pub/cif_core.dic.                                       #
#                                                                            #
# Software is freely available for graphical display of the structure(s)     #
# in this CIF. For information consult the CIF software page                 #
# http://www.iucr.org/resources/cif/software.                                #
#                                                                            #
# This file may be used for bona fide research purposes within the           #
# scientific community so long as proper attribution is given to the journal # 
# article from which it was obtained.                                        #
#                                                                            #
##############################################################################
data_global
_audit_creation_method     'from SHELXL97 CIF and IUCr SHELXL97-template'
_journal_date_recd_electronic     2012-02-21
_journal_date_accepted     2012-02-23
_journal_name_full     'Acta Crystallographica, Section E'
_journal_year     2012
_journal_volume     68
_journal_issue      4
_journal_page_first     m395
_journal_page_last     m395
_journal_paper_category     QM
_journal_paper_doi     10.1107/S1600536812008161
_journal_coeditor_code     TK5062
_publ_contact_author_name     'Xiao-Ming Ren'
_publ_contact_author_address
;
 College of Science,
 Nanjing University of Technology,
 Nanjing 210009,
 People's Republic of China
;
_publ_contact_author_email     'yushanshan_2005@163.com'
_publ_contact_author_fax     '86 25 83587820'
_publ_contact_author_phone     '86 25 83587820'
_publ_section_title
;
Bis(4-dimethylamino-1-ethylpyridinium)
bis(1,2-dicyanoethene-1,2-dithiolato-\k^2^<i>S</i>,<i>S</i>')nickelate(II)
;
loop_
    _publ_author_name
    _publ_author_address
    'Shan-Shan Yu'
;
   College of Science,
   Nanjing University of Technology,
   Nanjing 210009,
   People's Republic of China
;
    'Hong Zhou'
;
   School of Biochemical and Environmental Engineering,
   Nanjing Xiaozhuang College,
   Nanjing 210017,
   People's Republic of China
;
    'Xiao-Ming Ren'
;
   College of Science,
   Nanjing University of Technology,
   Nanjing 210009,
   People's Republic of China
;
data_I
_audit_creation_method     SHELXL-97
_chemical_name_systematic
;
Bis(4-dimethylamino-1-ethylpyridinium)
bis(1,2-dicyanoethene-1,2-dithiolato-\k^2^<i>S</i>,<i>S</i>')nickelate(II)
;
_chemical_name_common     ?
_chemical_formula_moiety     '2(C9 H15 N2 +), C8 N4 Ni S4 2-'
_chemical_formula_sum     'C26 H30 N8 Ni S4'
_chemical_formula_iupac     '(C9 H15 N2)2 [Ni (C4 N2 S2)2]'
_chemical_formula_weight     641.55
_chemical_melting_point     ?
_symmetry_cell_setting     triclinic
_symmetry_space_group_name_H-M     'P -1'
_symmetry_space_group_name_Hall     '-P 1'
loop_
    _symmetry_equiv_pos_as_xyz
    'x, y, z'
    '-x, -y, -z'
_cell_length_a     8.1468(14)
_cell_length_b     9.3305(16)
_cell_length_c     11.663(3)
_cell_angle_alpha     108.243(3)
_cell_angle_beta     100.034(3)
_cell_angle_gamma     107.830(2)
_cell_volume     765.0(3)
_cell_formula_units_Z     1
_cell_measurement_reflns_used     ?
_cell_measurement_theta_min     ?
_cell_measurement_theta_max     ?
_cell_measurement_temperature     296(2)
_exptl_crystal_description     block
_exptl_crystal_colour     red
_exptl_crystal_size_max     0.3
_exptl_crystal_size_mid     0.1
_exptl_crystal_size_min     0.1
_exptl_crystal_density_diffrn     1.393
_exptl_crystal_density_meas     ?
_exptl_crystal_density_method     'not measured'
_exptl_crystal_F_000     334
_exptl_absorpt_coefficient_mu     0.938
_exptl_absorpt_correction_type     multi-scan
_exptl_absorpt_process_details     '(SADABS; Sheldrick, 2002)'
_exptl_absorpt_correction_T_min     0.894
_exptl_absorpt_correction_T_max     0.910
_exptl_special_details
;
;
_diffrn_ambient_temperature     296(2)
_diffrn_radiation_type     MoK\a
_diffrn_radiation_wavelength     0.71073
_diffrn_radiation_source     'fine-focus sealed tube'
_diffrn_radiation_monochromator     graphite
_diffrn_measurement_device_type     'Bruker SMART CCD area-detector'
_diffrn_measurement_method     '\f and \w scans'
_diffrn_detector_area_resol_mean     ?
_diffrn_reflns_number     5798
_diffrn_reflns_av_R_equivalents     0.0311
_diffrn_reflns_av_sigmaI/netI     0.0422
_diffrn_reflns_theta_min     1.93
_diffrn_reflns_theta_max     25.50
_diffrn_reflns_theta_full     25.50
_diffrn_measured_fraction_theta_max     0.992
_diffrn_measured_fraction_theta_full     0.992
_diffrn_reflns_limit_h_min     -9
_diffrn_reflns_limit_h_max     9
_diffrn_reflns_limit_k_min     -11
_diffrn_reflns_limit_k_max     11
_diffrn_reflns_limit_l_min     -14
_diffrn_reflns_limit_l_max     14
_diffrn_standards_number     ?
_diffrn_standards_interval_count     ?
_diffrn_standards_interval_time     ?
_diffrn_standards_decay_%     ?
_refine_special_details
;
Refinement of <i>F</i>^2^ against ALL reflections. The weighted <i>R</i>-factor
<i>wR</i> and goodness of fit <i>S</i> are based on <i>F</i>^2^, conventional
<i>R</i>-factors <i>R</i> are based on <i>F</i>, with <i>F</i> set to zero for
negative <i>F</i>^2^. The threshold expression of <i>F</i>^2^ >
\s(<i>F</i>^2^) is used only for calculating <i>R</i>-factors(gt) <i>etc</i>.
and is not relevant to the choice of reflections for refinement.
<i>R</i>-factors based on <i>F</i>^2^ are statistically about twice as large
as those based on <i>F</i>, and <i>R</i>- factors based on ALL data will be
even larger.
;
_reflns_number_total     2827
_reflns_number_gt     2371
_reflns_threshold_expression     I>2\s(I)
_refine_ls_structure_factor_coef     Fsqd
_refine_ls_matrix_type     full
_refine_ls_R_factor_all     0.0455
_refine_ls_R_factor_gt     0.0370
_refine_ls_wR_factor_gt     0.1150
_refine_ls_wR_factor_ref     0.1283
_refine_ls_goodness_of_fit_ref     0.953
_refine_ls_restrained_S_all     0.953
_refine_ls_number_reflns     2827
_refine_ls_number_parameters     181
_refine_ls_number_restraints     0
_refine_ls_hydrogen_treatment     constr
_refine_ls_weighting_scheme     calc
_refine_ls_weighting_details
         'calc w=1/[\s^2^(Fo^2^)+(0.0910P)^2^+0.1169P] where P=(Fo^2^+2Fc^2^)/3'
_atom_sites_solution_hydrogens     geom
_atom_sites_solution_primary     direct
_atom_sites_solution_secondary     difmap
_refine_ls_shift/su_max     0.000
_refine_ls_shift/su_mean     0.000
_refine_diff_density_max     0.250
_refine_diff_density_min     -0.342
_refine_ls_extinction_method     none
_refine_ls_extinction_coef     ?
loop_
    _atom_type_symbol
    _atom_type_description
    _atom_type_scat_dispersion_real
    _atom_type_scat_dispersion_imag
    _atom_type_scat_source
    'C' 'C' 0.0033 0.0016
                         'International Tables Vol C Tables 4.2.6.8 and 6.1.1.4'
    'H' 'H' 0.0000 0.0000
                         'International Tables Vol C Tables 4.2.6.8 and 6.1.1.4'
    'N' 'N' 0.0061 0.0033
                         'International Tables Vol C Tables 4.2.6.8 and 6.1.1.4'
    'S' 'S' 0.1246 0.1234
                         'International Tables Vol C Tables 4.2.6.8 and 6.1.1.4'
    'Ni' 'Ni' 0.3393 1.1124
                         'International Tables Vol C Tables 4.2.6.8 and 6.1.1.4'
_computing_data_collection     'SMART (Bruker, 2000)'
_computing_cell_refinement     'SMART (Bruker, 2000)'
_computing_data_reduction     'SAINT (Bruker, 2000)'
_computing_structure_solution     'SHELXTL (Sheldrick, 2008)'
_computing_structure_refinement     'SHELXTL (Sheldrick, 2008)'
_computing_molecular_graphics     'SHELXTL (Sheldrick, 2008)'
_computing_publication_material     'SHELXTL (Sheldrick, 2008)'
loop_
    _atom_site_type_symbol
    _atom_site_label
    _atom_site_fract_x
    _atom_site_fract_y
    _atom_site_fract_z
    _atom_site_U_iso_or_equiv
    _atom_site_adp_type
    _atom_site_calc_flag
    _atom_site_refinement_flags
    _atom_site_occupancy
    _atom_site_symmetry_multiplicity
    _atom_site_disorder_assembly
    _atom_site_disorder_group
    Ni Ni1 1.0000 0.5000 0.5000 0.04490(19) Uani d S 1 2 . .
    S S1 0.82193(11) 0.48140(9) 0.32858(7) 0.0569(2) Uani d . 1 1 . .
    S S2 0.98454(10) 0.73406(8) 0.59749(7) 0.0544(2) Uani d . 1 1 . .
    N N1 0.6004(5) 0.2159(4) -0.0092(3) 0.0933(10) Uani d . 1 1 . .
    N N2 1.1487(5) 1.0752(4) 0.9081(3) 0.1059(12) Uani d . 1 1 . .
    N N3 0.4538(3) 0.6143(3) 0.2736(2) 0.0612(6) Uani d . 1 1 . .
    C C9 0.6202(4) 0.8572(3) 0.5178(3) 0.0537(6) Uani d . 1 1 . .
    C C1 0.6864(5) 0.2485(4) 0.0912(3) 0.0653(8) Uani d . 1 1 . .
    C C2 0.7958(4) 0.2948(3) 0.2175(3) 0.0524(6) Uani d . 1 1 . .
    C C3 1.1208(4) 0.7989(3) 0.7514(3) 0.0514(6) Uani d . 1 1 . .
    C C4 1.1395(4) 0.9529(4) 0.8407(3) 0.0664(8) Uani d . 1 1 . .
    C C5 0.1777(5) 0.4619(5) 0.0912(4) 0.0947(12) Uani d . 1 1 . .
    H H5A 0.1089 0.4361 0.1461 0.142 Uiso calc R 1 1 . .
    H H5B 0.1256 0.3745 0.0089 0.142 Uiso calc R 1 1 . .
    H H5C 0.1762 0.5614 0.0844 0.142 Uiso calc R 1 1 . .
    C C6 0.3668(5) 0.4828(4) 0.1439(3) 0.0798(10) Uani d . 1 1 . .
    H H6A 0.4360 0.5097 0.0884 0.096 Uiso calc R 1 1 . .
    H H6B 0.3682 0.3805 0.1468 0.096 Uiso calc R 1 1 . .
    C C7 0.4085(4) 0.5897(4) 0.3731(3) 0.0648(8) Uani d . 1 1 . .
    H H7 0.3215 0.4893 0.3593 0.078 Uiso calc R 1 1 . .
    C C8 0.4840(4) 0.7048(4) 0.4930(3) 0.0634(8) Uani d . 1 1 . .
    H H8 0.4462 0.6834 0.5589 0.076 Uiso calc R 1 1 . .
    N N4 0.7030(4) 0.9716(3) 0.6353(2) 0.0637(6) Uani d . 1 1 . .
    C C10 0.6603(6) 0.9431(5) 0.7439(3) 0.0926(11) Uani d . 1 1 . .
    H H10A 0.5331 0.9145 0.7325 0.139 Uiso calc R 1 1 . .
    H H10B 0.7268 1.0406 0.8190 0.139 Uiso calc R 1 1 . .
    H H10C 0.6925 0.8554 0.7523 0.139 Uiso calc R 1 1 . .
    C C11 0.8478(5) 1.1248(4) 0.6603(3) 0.0776(9) Uani d . 1 1 . .
    H H11A 0.9461 1.1030 0.6341 0.116 Uiso calc R 1 1 . .
    H H11B 0.8891 1.1914 0.7493 0.116 Uiso calc R 1 1 . .
    H H11C 0.8042 1.1815 0.6142 0.116 Uiso calc R 1 1 . .
    C C12 0.6630(4) 0.8805(3) 0.4110(3) 0.0567(7) Uani d . 1 1 . .
    H H12 0.7490 0.9796 0.4213 0.068 Uiso calc R 1 1 . .
    C C13 0.5803(4) 0.7602(4) 0.2938(3) 0.0599(7) Uani d . 1 1 . .
    H H13 0.6116 0.7786 0.2252 0.072 Uiso calc R 1 1 . .
loop_
    _atom_site_aniso_label
    _atom_site_aniso_U_11
    _atom_site_aniso_U_22
    _atom_site_aniso_U_33
    _atom_site_aniso_U_12
    _atom_site_aniso_U_13
    _atom_site_aniso_U_23
    Ni1 0.0457(3) 0.0453(3) 0.0501(3) 0.0200(2) 0.0176(2) 0.0227(2)
    S1 0.0658(5) 0.0571(4) 0.0549(4) 0.0324(4) 0.0152(3) 0.0238(3)
    S2 0.0605(4) 0.0485(4) 0.0584(4) 0.0259(3) 0.0153(3) 0.0228(3)
    N1 0.105(2) 0.106(2) 0.0599(18) 0.047(2) 0.0083(17) 0.0229(17)
    N2 0.119(3) 0.070(2) 0.105(3) 0.0448(19) 0.021(2) 0.0028(18)
    N3 0.0563(14) 0.0638(15) 0.0696(16) 0.0287(12) 0.0214(12) 0.0273(13)
    C9 0.0549(16) 0.0583(15) 0.0637(17) 0.0323(13) 0.0240(13) 0.0302(14)
    C1 0.072(2) 0.0681(18) 0.0600(19) 0.0303(16) 0.0212(16) 0.0262(15)
    C2 0.0498(15) 0.0568(15) 0.0490(15) 0.0174(12) 0.0174(12) 0.0205(12)
    C3 0.0507(15) 0.0496(14) 0.0544(16) 0.0160(12) 0.0209(12) 0.0215(12)
    C4 0.0656(19) 0.0556(17) 0.075(2) 0.0259(14) 0.0180(16) 0.0202(16)
    C5 0.072(2) 0.079(2) 0.096(3) 0.0212(19) 0.001(2) 0.008(2)
    C6 0.079(2) 0.069(2) 0.081(2) 0.0338(18) 0.0181(18) 0.0127(17)
    C7 0.0547(17) 0.0584(17) 0.086(2) 0.0189(14) 0.0233(16) 0.0355(16)
    C8 0.0620(18) 0.0736(19) 0.073(2) 0.0286(15) 0.0327(16) 0.0427(17)
    N4 0.0721(16) 0.0657(15) 0.0679(16) 0.0372(13) 0.0305(13) 0.0289(13)
    C10 0.113(3) 0.110(3) 0.065(2) 0.051(2) 0.041(2) 0.032(2)
    C11 0.082(2) 0.0630(19) 0.078(2) 0.0297(17) 0.0146(18) 0.0192(17)
    C12 0.0554(16) 0.0566(15) 0.0668(18) 0.0200(13) 0.0229(14) 0.0341(14)
    C13 0.0572(17) 0.0734(18) 0.0645(18) 0.0293(15) 0.0264(14) 0.0380(16)
_geom_special_details
;
All e.s.d.'s (except the e.s.d. in the dihedral angle between two l.s. planes)
are estimated using the full covariance matrix. The cell e.s.d.'s are taken
into account individually in the estimation of e.s.d.'s in distances, angles
and torsion angles; correlations between e.s.d.'s in cell parameters are only
used when they are defined by crystal symmetry. An approximate (isotropic)
treatment of cell e.s.d.'s is used for estimating e.s.d.'s involving l.s.
planes.
;
loop_
    _geom_bond_atom_site_label_1
    _geom_bond_atom_site_label_2
    _geom_bond_site_symmetry_2
    _geom_bond_distance
    _geom_bond_publ_flag
    Ni1 S2 . 2.1776(8) y
    Ni1 S2 2_766 2.1776(8) ?
    Ni1 S1 2_766 2.1794(8) ?
    Ni1 S1 . 2.1794(8) y
    S1 C2 . 1.738(3) ?
    S2 C3 . 1.742(3) ?
    N1 C1 . 1.147(4) ?
    N2 C4 . 1.136(4) ?
    N3 C7 . 1.342(4) ?
    N3 C13 . 1.351(4) ?
    N3 C6 . 1.493(4) ?
    C9 N4 . 1.339(4) ?
    C9 C8 . 1.415(4) ?
    C9 C12 . 1.412(4) ?
    C1 C2 . 1.435(4) ?
    C2 C3 2_766 1.354(4) ?
    C3 C2 2_766 1.354(4) ?
    C3 C4 . 1.431(4) ?
    C5 C6 . 1.483(5) ?
    C5 H5A . 0.9600 ?
    C5 H5B . 0.9600 ?
    C5 H5C . 0.9600 ?
    C6 H6A . 0.9700 ?
    C6 H6B . 0.9700 ?
    C7 C8 . 1.358(4) ?
    C7 H7 . 0.9300 ?
    C8 H8 . 0.9300 ?
    N4 C11 . 1.452(4) ?
    N4 C10 . 1.451(4) ?
    C10 H10A . 0.9600 ?
    C10 H10B . 0.9600 ?
    C10 H10C . 0.9600 ?
    C11 H11A . 0.9600 ?
    C11 H11B . 0.9600 ?
    C11 H11C . 0.9600 ?
    C12 C13 . 1.356(4) ?
    C12 H12 . 0.9300 ?
    C13 H13 . 0.9300 ?
loop_
    _geom_angle_atom_site_label_1
    _geom_angle_atom_site_label_2
    _geom_angle_atom_site_label_3
    _geom_angle_site_symmetry_1
    _geom_angle_site_symmetry_3
    _geom_angle
    _geom_angle_publ_flag
    S2 Ni1 S2 . 2_766 180.0 ?
    S2 Ni1 S1 . 2_766 92.00(3) ?
    S2 Ni1 S1 2_766 2_766 88.00(3) ?
    S2 Ni1 S1 . . 88.00(3) y
    S2 Ni1 S1 2_766 . 92.00(3) ?
    S1 Ni1 S1 2_766 . 180.0000(10)
                                 ?
    C2 S1 Ni1 . . 103.04(10) ?
    C3 S2 Ni1 . . 103.41(10) ?
    C7 N3 C13 . . 118.5(3) ?
    C7 N3 C6 . . 120.5(3) ?
    C13 N3 C6 . . 121.0(3) ?
    N4 C9 C8 . . 121.9(3) ?
    N4 C9 C12 . . 122.3(3) ?
    C8 C9 C12 . . 115.8(3) ?
    N1 C1 C2 . . 178.1(3) ?
    C3 C2 C1 2_766 . 122.2(3) ?
    C3 C2 S1 2_766 . 121.3(2) ?
    C1 C2 S1 . . 116.5(2) ?
    C2 C3 C4 2_766 . 122.6(3) ?
    C2 C3 S2 2_766 . 120.3(2) ?
    C4 C3 S2 . . 117.2(2) ?
    N2 C4 C3 . . 177.2(4) ?
    C6 C5 H5A . . 109.5 ?
    C6 C5 H5B . . 109.5 ?
    H5A C5 H5B . . 109.5 ?
    C6 C5 H5C . . 109.5 ?
    H5A C5 H5C . . 109.5 ?
    H5B C5 H5C . . 109.5 ?
    C5 C6 N3 . . 112.0(3) ?
    C5 C6 H6A . . 109.2 ?
    N3 C6 H6A . . 109.2 ?
    C5 C6 H6B . . 109.2 ?
    N3 C6 H6B . . 109.2 ?
    H6A C6 H6B . . 107.9 ?
    N3 C7 C8 . . 122.9(3) ?
    N3 C7 H7 . . 118.5 ?
    C8 C7 H7 . . 118.5 ?
    C7 C8 C9 . . 120.0(3) ?
    C7 C8 H8 . . 120.0 ?
    C9 C8 H8 . . 120.0 ?
    C9 N4 C11 . . 121.5(3) ?
    C9 N4 C10 . . 121.3(3) ?
    C11 N4 C10 . . 117.0(3) ?
    N4 C10 H10A . . 109.5 ?
    N4 C10 H10B . . 109.5 ?
    H10A C10 H10B . . 109.5 ?
    N4 C10 H10C . . 109.5 ?
    H10A C10 H10C . . 109.5 ?
    H10B C10 H10C . . 109.5 ?
    N4 C11 H11A . . 109.5 ?
    N4 C11 H11B . . 109.5 ?
    H11A C11 H11B . . 109.5 ?
    N4 C11 H11C . . 109.5 ?
    H11A C11 H11C . . 109.5 ?
    H11B C11 H11C . . 109.5 ?
    C13 C12 C9 . . 120.8(3) ?
    C13 C12 H12 . . 119.6 ?
    C9 C12 H12 . . 119.6 ?
    N3 C13 C12 . . 122.0(3) ?
    N3 C13 H13 . . 119.0 ?
    C12 C13 H13 . . 119.0 ?
