# Supplementary material for: Bis(4-dimethyl­amino-1-ethyl­pyridinium) bis­(1,2-dicyano­ethene-1,2-dithiol­ato-κ2 S,S′)nickelate(II)
Source: Acta Crystallogr Sect E Struct Rep Online. 2012 Mar 10;68(Pt 4):m395. doi: 10.1107/S1600536812008161 (PMC3343807; doi:10.1107/S1600536812008161)
Supplement: Supplementary file 2 [file e-68-0m395-Isup2.hkl]

# 
# h,k,l, Fc-squared, Fo-squared, sigma(Fo-squared) and status flag 
# 
data_I
_shelx_title ' 1 in P-1' 
_shelx_refln_list_code          4 
_shelx_F_calc_maximum      130.54 
_exptl_crystal_F_000       464.00 
_reflns_d_resolution_high  0.8255 
 
loop_ 
 _symmetry_equiv_pos_as_xyz 
 'x, y, z' 
 '-x, -y, -z' 
 
_cell_length_a     8.1468 
_cell_length_b     9.3305 
_cell_length_c    11.6634 
_cell_angle_alpha 108.243 
_cell_angle_beta  100.034 
_cell_angle_gamma 107.830 
 
_shelx_F_squared_multiplier     1.000 
 
loop_ 
 _refln_index_h 
 _refln_index_k 
 _refln_index_l 
 _refln_F_squared_calc 
 _refln_F_squared_meas 
 _refln_F_squared_sigma 
 _refln_observed_status 
   1   0   0      285.81      317.94     14.38 o 
   2   0   0      328.79      351.46      9.01 o 
   3   0   0      115.49      112.07      5.21 o 
   4   0   0        0.95        1.79      0.75 o 
   5   0   0      930.67      900.09     28.33 o 
   6   0   0      654.67      677.08     22.05 o 
   7   0   0      164.08      169.63      7.28 o 
   8   0   0       14.41       16.70      3.69 o 
  -9   1   0        0.12        0.00      1.50 o 
  -8   1   0       12.34        9.59      2.00 o 
  -7   1   0       14.23       16.27      3.22 o 
  -6   1   0       15.64       16.38      2.00 o 
  -5   1   0      882.54      800.30     54.09 o 
  -3   1   0       73.81       79.98      2.56 o 
  -2   1   0     2703.02     2668.54     69.41 o 
  -1   1   0     1547.88     1507.64     45.25 o 
   0   1   0     1089.11     1032.98     30.93 o 
   1   1   0       10.61        9.49      0.53 o 
   2   1   0      357.46      352.89      9.59 o 
   3   1   0        7.85        9.98      0.65 o 
   4   1   0     1042.24     1089.62     33.82 o 
   5   1   0      719.26      707.77     22.72 o 
   6   1   0      298.93      288.40     11.16 o 
   7   1   0       27.92       32.52      5.97 o 
   8   1   0       10.87        9.62      2.08 o 
  -9   2   0        7.72        8.28      2.36 o 
  -8   2   0       13.42       13.07      3.38 o 
  -7   2   0       56.32       64.36      8.41 o 
  -6   2   0      269.52      281.25     13.83 o 
  -5   2   0      128.16      123.36      5.71 o 
  -4   2   0      163.89      183.88      5.37 o 
  -3   2   0       40.89       39.07      1.62 o 
  -2   2   0     5667.94     5175.70    127.45 o 
  -1   2   0     2330.62     2480.51     61.21 o 
   0   2   0      826.32      798.90     24.32 o 
   1   2   0        6.96       10.13      0.71 o 
   2   2   0       26.81       41.99      1.86 o 
   3   2   0       83.82       85.50      2.84 o 
   4   2   0        5.68        6.14      2.12 o 
   5   2   0       27.00       29.48      2.53 o 
   6   2   0       48.35       52.19      3.51 o 
   7   2   0        1.61        2.25      1.50 o 
   8   2   0        1.26        0.00      2.20 o 
  -9   3   0        4.42        8.96      2.99 o 
  -8   3   0      116.13      114.70      8.17 o 
  -7   3   0       70.78       79.15      9.11 o 
  -6   3   0      336.11      389.08     13.31 o 
  -5   3   0     1776.20     1747.67     44.05 o 
  -4   3   0      762.57      771.20     19.84 o 
  -3   3   0      408.92      462.99     12.09 o 
  -2   3   0      258.16      263.54      7.01 o 
  -1   3   0       24.81       24.98      1.27 o 
   0   3   0     1739.20     1784.17     53.65 o 
   1   3   0     1369.47     1617.60     40.35 o 
   2   3   0       25.82       24.87      1.34 o 
   3   3   0       18.54       21.97      1.42 o 
   4   3   0        5.99        6.74      1.96 o 
   5   3   0       29.43       26.27      2.48 o 
   6   3   0       33.82       30.37      2.87 o 
   7   3   0        2.95        1.52      1.47 o 
  -9   4   0        8.05        8.64      3.14 o 
  -8   4   0       58.31       66.31      5.97 o 
  -7   4   0      270.52      331.22     17.60 o 
  -6   4   0      472.18      445.57     14.89 o 
  -5   4   0      600.60      572.46     15.23 o 
  -4   4   0      862.92      883.68     22.67 o 
  -3   4   0      885.88      842.86     21.49 o 
  -2   4   0      236.98      234.38      7.69 o 
  -1   4   0     2767.12     2900.23     71.88 o 
   0   4   0     2740.21     2784.15     83.58 o 
   1   4   0      512.95      494.25     13.00 o 
   2   4   0      121.87      112.30      3.70 o 
   3   4   0       75.83       87.61      4.14 o 
   4   4   0      137.92      151.80      6.31 o 
   5   4   0      136.18      142.79      6.24 o 
   6   4   0       88.82       84.48      7.31 o 
  -9   5   0        0.17        0.47      2.04 o 
  -8   5   0        3.78        5.03      2.36 o 
  -7   5   0        0.35        0.00      1.05 o 
  -6   5   0      868.63      862.28     28.50 o 
  -5   5   0      173.27      178.18     10.53 o 
  -4   5   0      130.23      132.16      6.44 o 
  -3   5   0        3.97        7.28      0.88 o 
  -2   5   0       51.00       50.02      2.03 o 
  -1   5   0     1053.38     1070.60     27.19 o 
   0   5   0      973.03      941.77     30.48 o 
   1   5   0      457.80      484.00     13.00 o 
   2   5   0       37.60       32.22      1.90 o 
   3   5   0       48.91       57.87      3.51 o 
   4   5   0      105.89      107.99      8.25 o 
   5   5   0      146.55      145.00      6.60 o 
   6   5   0       70.59       71.02      7.86 o 
  -9   6   0       37.02       38.97      5.81 o 
  -8   6   0        4.05        1.89      2.20 o 
  -7   6   0       13.08       11.83      2.16 o 
  -6   6   0       66.04       69.85      5.73 o 
  -5   6   0       26.36       20.30      2.33 o 
  -4   6   0        8.56        8.21      1.50 o 
  -3   6   0      282.81      294.10      8.33 o 
  -2   6   0       11.89       13.44      1.22 o 
  -1   6   0      114.27      124.22      4.13 o 
   0   6   0       14.49       11.89      1.44 o 
   1   6   0       25.45       24.95      1.82 o 
   2   6   0       34.73       32.78      2.68 o 
   3   6   0       21.28       21.02      2.83 o 
   4   6   0       19.10       18.22      4.64 o 
   5   6   0        3.59        4.67      1.89 o 
  -9   7   0       11.91        6.60      3.14 o 
  -8   7   0       11.43       12.12      2.37 o 
  -7   7   0      103.48      100.10      5.60 o 
  -6   7   0      165.72      165.44      7.55 o 
  -5   7   0       17.36       14.12      4.32 o 
  -4   7   0       59.45       58.36     10.29 o 
  -3   7   0        1.05        0.00      0.94 o 
  -2   7   0      158.45      156.34      5.10 o 
  -1   7   0      119.05      120.84      4.26 o 
   0   7   0       56.51       55.33      3.22 o 
   1   7   0       15.85       15.31      1.59 o 
   2   7   0       20.16       18.33      2.19 o 
   3   7   0        2.24        3.36      1.41 o 
   4   7   0        0.42        0.55      1.32 o 
  -8   8   0       42.03       55.37      4.85 o 
  -7   8   0      143.34      142.99      7.28 o 
  -6   8   0      247.15      251.33     10.50 o 
  -5   8   0      179.78      177.06      7.89 o 
  -4   8   0      162.00      151.87      6.83 o 
  -3   8   0      155.67      175.20      9.58 o 
  -2   8   0      178.92      178.05      7.43 o 
  -1   8   0      114.37      121.66      4.50 o 
   0   8   0      198.54      199.94      7.89 o 
   1   8   0       17.50       27.42      3.93 o 
   2   8   0       11.32       11.35      2.04 o 
   3   8   0       40.44       37.05      4.95 o 
  -8   9   0       16.54       19.27      3.16 o 
  -7   9   0      100.92      112.40      6.55 o 
  -6   9   0       65.50       75.56      5.00 o 
  -5   9   0       34.16       31.62      5.19 o 
  -4   9   0       20.54       24.18      2.83 o 
  -3   9   0        2.46        1.40      1.32 o 
  -2   9   0      232.55      223.76      9.21 o 
  -1   9   0       75.34       85.58      6.13 o 
   0   9   0      106.45       93.74      5.81 o 
   1   9   0       40.53       36.08      3.38 o 
  -6  10   0        2.17        0.56      1.73 o 
  -5  10   0        1.92        0.79      1.44 o 
  -4  10   0        0.77        0.86      1.42 o 
  -3  10   0       16.71       22.06      3.54 o 
  -2  10   0        2.11        2.58      1.47 o 
  -1  10   0       12.62        8.28      2.83 o 
   0 -10   1       57.44       70.86      6.13 o 
   1 -10   1       41.77       37.70      3.61 o 
   2 -10   1        3.18        2.83      1.61 o 
   3 -10   1        0.19        0.79      1.33 o 
   4 -10   1        0.48        0.43      1.39 o 
   5 -10   1       22.58       22.70      3.00 o 
   6 -10   1       33.96       31.53      4.01 o 
  -2  -9   1       33.38       35.13      3.40 o 
  -1  -9   1       80.01       93.22      4.97 o 
   0  -9   1      156.15      158.04      5.74 o 
   1  -9   1       59.70       58.98      3.82 o 
   2  -9   1       50.32       47.24      3.77 o 
   3  -9   1       91.89       87.95      4.95 o 
   4  -9   1      121.96      134.43      6.49 o 
   5  -9   1      280.03      273.04     11.04 o 
   6  -9   1      181.88      189.80      8.83 o 
   7  -9   1       61.26       69.34      5.50 o 
   8  -9   1        0.86        0.00      1.54 o 
  -3  -8   1        0.15        0.94      1.57 o 
  -2  -8   1        0.69        0.79      1.32 o 
  -1  -8   1       23.79       25.73      2.66 o 
   0  -8   1      219.92      229.81      8.78 o 
   1  -8   1      254.33      250.92      7.73 o 
   2  -8   1      199.20      202.65      6.46 o 
   3  -8   1        8.18        8.23      1.61 o 
   4  -8   1       14.21       13.10      2.75 o 
   5  -8   1      228.38      239.73     12.73 o 
   6  -8   1      167.33      171.19      7.94 o 
   7  -8   1       70.12       69.21      5.03 o 
   8  -8   1       27.79       30.70      3.65 o 
  -4  -7   1        3.41        1.48      1.42 o 
  -3  -7   1        6.23        3.61      1.33 o 
  -2  -7   1        3.10        2.13      1.13 o 
  -1  -7   1       38.82       39.83      2.36 o 
   0  -7   1      106.01      113.43      4.94 o 
   1  -7   1       10.74        9.32      1.15 o 
   2  -7   1      220.21      209.17      6.39 o 
   3  -7   1      195.96      222.59      8.01 o 
   4  -7   1       35.37       37.08      4.40 o 
   5  -7   1       92.72       91.29      6.76 o 
   6  -7   1      155.84      151.78     10.06 o 
   7  -7   1       63.87       53.40      4.71 o 
   8  -7   1       89.14       85.97      5.34 o 
   9  -7   1        5.66        7.70      3.14 o 
  -5  -6   1       53.80       59.58      4.11 o 
  -4  -6   1       37.92       39.89      3.32 o 
  -3  -6   1        1.20        0.82      1.16 o 
  -2  -6   1       12.03        8.58      1.42 o 
  -1  -6   1       29.71       28.38      1.89 o 
   0  -6   1      356.60      363.47     12.22 o 
   1  -6   1      109.74       95.26      3.37 o 
   2  -6   1        3.25        4.17      1.94 o 
   3  -6   1       64.72       72.09      3.47 o 
   4  -6   1       95.84      103.43      3.63 o 
   5  -6   1      228.93      245.26     10.76 o 
   6  -6   1        5.94       10.54      3.46 o 
   7  -6   1        2.48        0.00      1.73 o 
   8  -6   1        8.87        7.07      2.83 o 
   9  -6   1        4.07        4.71      2.83 o 
  -6  -5   1      116.82      111.12      5.66 o 
  -5  -5   1       98.32       99.86      5.05 o 
  -4  -5   1       62.58       64.32      4.79 o 
  -3  -5   1       42.06       45.99      5.66 o 
  -2  -5   1      174.31      184.92      5.71 o 
  -1  -5   1     1097.11     1141.09     29.08 o 
   0  -5   1     2534.64     2672.21     80.47 o 
   1  -5   1      413.01      373.67     10.14 o 
   2  -5   1      308.16      324.66      8.90 o 
   3  -5   1      555.53      575.62     15.14 o 
   4  -5   1      562.59      590.45     15.59 o 
   5  -5   1      112.66      109.42      3.91 o 
   6  -5   1     1060.76     1054.46     27.38 o 
   7  -5   1        0.33        0.84      1.21 o 
   8  -5   1       10.31        5.97      2.36 o 
   9  -5   1       40.27       42.42      5.66 o 
  -7  -4   1       16.41       14.42      2.41 o 
  -6  -4   1       25.86       28.57      3.38 o 
  -5  -4   1       40.64       48.32      3.36 o 
  -4  -4   1        7.29        7.24      1.43 o 
  -3  -4   1       82.37       87.48      4.64 o 
  -2  -4   1      447.27      466.64     12.43 o 
  -1  -4   1     2597.18     2736.05     68.00 o 
   0  -4   1      132.42      114.32      3.56 o 
   1  -4   1     1952.24     1876.87     46.80 o 
   2  -4   1      373.45      421.68     11.10 o 
   3  -4   1      148.17      167.93      6.38 o 
   4  -4   1     3303.73     3092.64     77.48 o 
   5  -4   1      320.35      303.97      8.68 o 
   6  -4   1      582.69      574.37     15.49 o 
   7  -4   1      135.44      156.33      6.59 o 
   8  -4   1       47.56       57.04      6.13 o 
   9  -4   1       31.19       37.08      5.19 o 
  -7  -3   1        7.63        8.64      1.99 o 
  -6  -3   1        0.84        1.18      1.34 o 
  -5  -3   1       32.99       34.73      2.91 o 
  -4  -3   1        0.50        0.78      0.94 o 
  -3  -3   1        2.13        0.60      0.67 o 
  -2  -3   1       98.17      128.18      3.89 o 
  -1  -3   1      134.92      155.07      5.97 o 
   0  -3   1       12.99       13.77      0.90 o 
   1  -3   1      648.81      644.48     16.34 o 
   2  -3   1        9.88       14.01      3.85 o 
   3  -3   1      315.07      288.73      7.84 o 
   4  -3   1      102.82      108.58      3.59 o 
   5  -3   1      261.68      293.68     10.97 o 
   6  -3   1      282.42      294.11      8.55 o 
   7  -3   1        1.09        0.31      1.26 o 
   8  -3   1       23.87       25.47      2.83 o 
   9  -3   1        0.41        0.00      2.04 o 
  -8  -2   1        2.57        0.58      2.67 o 
  -7  -2   1       38.06       38.91      6.99 o 
  -6  -2   1       91.40       98.57      4.87 o 
  -5  -2   1      104.86      110.62      5.00 o 
  -4  -2   1        3.30        3.19      0.98 o 
  -3  -2   1        0.45        0.42      0.64 o 
  -2  -2   1     1154.90     1227.84     37.76 o 
  -1  -2   1       68.63       77.42      2.42 o 
   0  -2   1      142.85      166.23      6.67 o 
   1  -2   1     4323.79     4072.64    154.47 o 
   2  -2   1    10575.99     8785.48    336.24 o 
   3  -2   1      928.33      932.67     28.86 o 
   4  -2   1      137.43      154.26     18.07 o 
   6  -2   1       44.54       41.88      3.05 o 
   7  -2   1       17.62       18.96      2.22 o 
   8  -2   1       29.44       33.43      3.22 o 
   9  -2   1        1.09        0.00      2.20 o 
  -8  -1   1       68.37       69.26      7.86 o 
  -7  -1   1      172.94      189.11      7.89 o 
  -6  -1   1      527.79      575.22     20.11 o 
  -5  -1   1      176.70      176.61      6.94 o 
  -4  -1   1     1040.14     1098.48     63.48 o 
  -3  -1   1       16.50       22.65      1.73 o 
  -2  -1   1      242.43      209.17      7.00 o 
  -1  -1   1    10469.06    10697.34    326.54 o 
   0  -1   1     1771.61     1924.03     60.50 o 
   1  -1   1     2142.97     1867.42     55.81 o 
   2  -1   1     1449.35     1591.90     39.56 o 
   3  -1   1      683.02      690.99     17.65 o 
   4  -1   1      199.81      184.01      5.35 o 
   5  -1   1      463.40      471.99     12.58 o 
   6  -1   1       55.26       52.93      4.48 o 
   7  -1   1        7.68        5.04      1.50 o 
   8  -1   1        6.37        5.86      1.61 o 
   9  -1   1       24.91       30.32      5.03 o 
  -9   0   1        0.46        0.72      1.61 o 
  -8   0   1       30.53       33.49      4.95 o 
  -7   0   1       86.38       85.21      9.90 o 
  -6   0   1      289.00      285.86     10.33 o 
  -5   0   1       76.96       71.77      3.93 o 
  -4   0   1      259.01      258.39      7.02 o 
  -3   0   1      653.47      712.42     22.33 o 
  -2   0   1     9111.61     6607.76    328.94 o 
  -1   0   1     1482.12     1583.47     48.67 o 
   0   0   1     4637.70     1891.45     78.56 o 
   1   0   1      182.80      191.24      5.05 o 
   2   0   1       40.85       36.19      1.35 o 
   3   0   1     1624.34     1696.86     42.29 o 
   4   0   1     1847.70     1869.06     61.68 o 
   5   0   1      785.87      801.99     44.47 o 
   6   0   1      203.00      216.87      8.33 o 
   7   0   1       55.34       53.91      3.69 o 
   8   0   1       38.02       47.92      5.81 o 
  -9   1   1        2.95        0.29      1.33 o 
  -8   1   1        0.88        0.00      1.16 o 
  -7   1   1      194.07      205.73      8.16 o 
  -6   1   1        0.42        0.08      1.89 o 
  -5   1   1      100.27      110.10      3.59 o 
  -4   1   1       13.60       13.32      0.98 o 
  -3   1   1     1908.82     1869.76     46.44 o 
  -2   1   1     7024.27     5733.17    339.69 o 
  -1   1   1       18.14       17.21      1.00 o 
   0   1   1       24.14       29.70      2.67 o 
   1   1   1       23.90       28.10      1.06 o 
   2   1   1       23.50       20.04      1.01 o 
   3   1   1      219.65      214.94      6.01 o 
   4   1   1      328.16      340.84     11.50 o 
   5   1   1      203.89      223.11      9.35 o 
   6   1   1       15.40       17.08      2.59 o 
   7   1   1       19.69       18.73      7.70 o 
   8   1   1        3.38        0.47      2.36 o 
  -9   2   1       23.27       10.68      3.14 o 
  -8   2   1        9.33       12.85      2.67 o 
  -7   2   1      200.46      213.23      8.31 o 
  -6   2   1       36.23       45.72      3.77 o 
  -5   2   1       31.99       38.90      2.27 o 
  -4   2   1       22.88       24.99      1.34 o 
  -3   2   1      921.21      977.04     51.32 o 
  -2   2   1      177.43      165.02      5.78 o 
  -1   2   1      431.67      449.48     14.01 o 
   0   2   1       43.61       42.68      3.64 o 
   1   2   1      408.06      437.75     11.30 o 
   2   2   1       11.68       11.36      1.75 o 
   3   2   1       98.63      104.15      3.62 o 
   4   2   1       89.09       90.83      4.09 o 
   5   2   1       14.80       20.91      2.51 o 
   6   2   1       17.09       13.85      2.04 o 
   7   2   1        0.84        1.57      2.36 o 
  -9   3   1       25.25       23.41      4.40 o 
  -8   3   1      191.78      201.12     12.41 o 
  -7   3   1      364.86      399.56     20.43 o 
  -6   3   1      308.54      303.74      8.68 o 
  -5   3   1      438.29      416.66     11.25 o 
  -4   3   1       21.00       17.43      1.09 o 
  -3   3   1      591.14      597.79     27.58 o 
  -2   3   1      843.60      889.36     22.40 o 
  -1   3   1     4918.03     5300.77    130.56 o 
   0   3   1      860.02      863.43     54.21 o 
   1   3   1      131.74      140.11      4.17 o 
   2   3   1       79.10       95.90      3.97 o 
   3   3   1       16.34       15.22      1.25 o 
   4   3   1      137.09      145.52      5.92 o 
   5   3   1       60.05       56.80      3.59 o 
   6   3   1       25.45       26.55      4.24 o 
   7   3   1        0.17        0.00      1.89 o 
  -9   4   1        5.56        5.50      2.83 o 
  -8   4   1       86.10       82.49      6.91 o 
  -7   4   1      449.98      466.81     23.73 o 
  -6   4   1      190.78      200.12     10.45 o 
  -5   4   1      227.14      229.42      6.67 o 
  -4   4   1      317.29      327.06      8.88 o 
  -3   4   1      685.92      686.38     17.64 o 
  -2   4   1     2414.19     2466.59     61.26 o 
  -1   4   1     2766.22     2804.14     69.61 o 
   0   4   1      470.82      486.44     15.33 o 
   1   4   1       77.99       80.93      2.89 o 
   2   4   1      137.20      136.06      4.40 o 
   3   4   1      183.59      184.95     10.92 o 
   4   4   1      769.52      782.62     25.16 o 
   5   4   1      112.23      116.57      5.43 o 
   6   4   1       26.06       24.35      4.40 o 
  -9   5   1        2.19        2.99      2.51 o 
  -8   5   1       17.77       16.97      3.77 o 
  -7   5   1       73.63       82.83      6.76 o 
  -6   5   1       61.15       60.22      3.60 o 
  -5   5   1       17.95       19.38      2.15 o 
  -4   5   1       73.53       85.46      4.17 o 
  -3   5   1       45.43       37.88      2.30 o 
  -2   5   1      764.91      718.39     18.57 o 
  -1   5   1      336.97      328.51      9.05 o 
   0   5   1        1.03        0.18      0.51 o 
   1   5   1        8.86        8.55      1.21 o 
   2   5   1      174.58      169.88      5.46 o 
   3   5   1      104.79      113.22      5.12 o 
   4   5   1      188.89      198.67      7.96 o 
   5   5   1       28.60       29.07      4.71 o 
  -9   6   1        0.10        0.00      1.73 o 
  -8   6   1       59.37       59.55      7.07 o 
  -7   6   1      144.30      155.99      7.21 o 
  -6   6   1       39.78       41.05      3.50 o 
  -5   6   1      160.78      172.45      7.39 o 
  -4   6   1      312.15      308.12     11.33 o 
  -3   6   1       15.75       17.63      2.36 o 
  -2   6   1       44.44       44.27      2.08 o 
  -1   6   1      186.11      177.01      6.16 o 
   0   6   1        9.40       11.07      2.54 o 
   1   6   1        1.18        0.52      0.76 o 
   2   6   1       69.55       61.82      3.51 o 
   3   6   1        6.77        5.17      1.42 o 
   4   6   1        8.79        8.17      2.99 o 
  -9   7   1       35.40       38.65      6.13 o 
  -8   7   1       93.04       91.30      5.38 o 
  -7   7   1      109.55      123.77      6.38 o 
  -6   7   1       44.49       41.19      3.72 o 
  -5   7   1        0.36        0.00      0.98 o 
  -4   7   1      192.31      193.35     10.53 o 
  -3   7   1      289.81      290.52     13.12 o 
  -2   7   1      326.17      328.40     11.93 o 
  -1   7   1      397.07      391.51     11.04 o 
   0   7   1      140.62      118.99      5.22 o 
   1   7   1        3.94        4.20      1.08 o 
   2   7   1        0.33        0.00      1.05 o 
   3   7   1       13.63       17.35      2.30 o 
  -8   8   1      108.02      121.74      6.77 o 
  -7   8   1      206.53      224.73      9.88 o 
  -6   8   1      208.47      228.44      9.83 o 
  -5   8   1       37.05       31.71      5.19 o 
  -4   8   1       96.11       98.62      5.17 o 
  -3   8   1      114.21      128.77      6.13 o 
  -2   8   1      150.49      151.41      6.77 o 
  -1   8   1      299.89      306.80     11.54 o 
   0   8   1      115.18      110.91      5.22 o 
   1   8   1       40.04       41.53      7.86 o 
   2   8   1       24.66       26.98      2.82 o 
  -7   9   1       19.96       21.51      6.91 o 
  -6   9   1        4.52        3.54      1.78 o 
  -5   9   1        0.11        0.00      1.21 o 
  -4   9   1        1.10        1.47      1.32 o 
  -3   9   1        2.64        4.15      1.65 o 
  -2   9   1      275.55      261.32     10.54 o 
  -1   9   1       26.78       30.83      3.15 o 
   0   9   1        6.03        4.51      1.70 o 
   1   9   1        9.67        7.54      2.51 o 
  -6  10   1        0.57        0.00      1.81 o 
  -5  10   1       76.05       63.67      9.27 o 
  -4  10   1        0.42        0.42      1.39 o 
  -3  10   1        0.97        1.18      1.61 o 
  -2  10   1       13.08       10.98      2.30 o 
   3 -11   2        0.49        0.18      1.62 o 
   4 -11   2        6.90        5.61      2.10 o 
   0 -10   2       47.77       51.07      4.09 o 
   1 -10   2       13.12       11.99      4.64 o 
   2 -10   2       13.76       14.41      2.30 o 
   3 -10   2       15.34       16.53      2.50 o 
   4 -10   2       60.44       61.96      4.95 o 
   5 -10   2       87.54       76.48      4.92 o 
   6 -10   2       54.80       60.08      5.11 o 
   7 -10   2        0.61        0.00      1.66 o 
  -2  -9   2       47.12       51.14      4.79 o 
  -1  -9   2       71.47       73.63      4.71 o 
   0  -9   2       73.05       73.18      4.23 o 
   1  -9   2      111.84      112.25      4.44 o 
   2  -9   2       94.44       92.65      4.92 o 
   3  -9   2      148.18      164.51      7.37 o 
   4  -9   2      345.13      365.47     13.83 o 
   5  -9   2      253.39      263.02     14.93 o 
   6  -9   2       30.90       28.34      3.44 o 
   7  -9   2       30.78       33.47      3.82 o 
   8  -9   2       23.10       21.11      3.22 o 
  -3  -8   2        0.10        0.00      1.31 o 
  -2  -8   2       16.96       15.29      2.15 o 
  -1  -8   2      100.08      104.38      5.99 o 
   0  -8   2       45.87       50.50      3.32 o 
   1  -8   2       15.44       14.92      1.78 o 
   2  -8   2       33.51       30.56      2.50 o 
   3  -8   2       26.87       26.42      4.29 o 
   4  -8   2       52.28       55.84      4.17 o 
   5  -8   2      277.41      267.65     10.77 o 
   6  -8   2       57.18       53.18      4.39 o 
   7  -8   2        0.33        0.89      1.81 o 
   8  -8   2       25.81       27.03      5.19 o 
  -4  -7   2        1.47        0.00      1.32 o 
  -3  -7   2        9.77        8.17      1.74 o 
  -2  -7   2        4.00        4.04      1.32 o 
  -1  -7   2       69.83       62.39      3.56 o 
   0  -7   2       11.29        8.84      1.43 o 
   1  -7   2       97.82       95.80      3.66 o 
   2  -7   2      151.45      160.41      6.11 o 
   3  -7   2       16.96       17.67      1.80 o 
   4  -7   2      175.35      169.84      5.56 o 
   5  -7   2       44.27       39.27      3.39 o 
   6  -7   2       27.67       25.82      8.72 o 
   7  -7   2        2.07        1.83      2.59 o 
   8  -7   2       84.17       74.90      5.41 o 
   9  -7   2       20.70       16.03      4.09 o 
  -5  -6   2       20.66       18.14      2.59 o 
  -4  -6   2       14.41       11.93      1.92 o 
  -3  -6   2       46.84       46.51      3.25 o 
  -2  -6   2      369.88      356.72     14.14 o 
  -1  -6   2      617.85      596.21     15.90 o 
   0  -6   2      122.29      129.55      4.37 o 
   1  -6   2      119.70      135.94      8.58 o 
   2  -6   2      547.44      562.47     19.51 o 
   3  -6   2       79.30       85.01      3.18 o 
   4  -6   2      478.27      428.40     16.13 o 
   5  -6   2      623.57      646.92     40.38 o 
   6  -6   2      119.41      112.59      5.56 o 
   7  -6   2        0.25        0.67      1.16 o 
   8  -6   2        0.18        1.41      2.20 o 
   9  -6   2       23.72       33.47      5.19 o 
  -6  -5   2       56.16       55.10      4.00 o 
  -5  -5   2        2.35        2.32      1.28 o 
  -4  -5   2       89.13       82.75      5.19 o 
  -3  -5   2      125.98      132.05      5.65 o 
  -2  -5   2     1155.71     1207.12     30.75 o 
  -1  -5   2      926.81      877.93     23.53 o 
   0  -5   2     1204.52     1307.06     33.09 o 
   1  -5   2      356.55      368.74     10.38 o 
   2  -5   2      576.13      571.25     15.00 o 
   3  -5   2     1077.42     1037.33     28.11 o 
   4  -5   2     1364.52     1255.58     31.98 o 
   5  -5   2      235.84      239.81      7.25 o 
   6  -5   2      265.13      275.69      8.32 o 
   7  -5   2       44.77       56.38      2.85 o 
   8  -5   2       56.59       57.82      6.28 o 
  -7  -4   2        3.02        1.25      1.96 o 
  -6  -4   2       16.55       15.32      4.40 o 
  -5  -4   2        3.40        4.24      1.33 o 
  -4  -4   2        1.02        0.94      1.00 o 
  -3  -4   2      157.85      164.34      6.38 o 
  -2  -4   2      805.06      828.65     21.29 o 
  -1  -4   2      704.10      777.62     19.92 o 
   0  -4   2        2.36        1.41      0.45 o 
   1  -4   2       21.29       24.12      1.23 o 
   2  -4   2      239.42      225.23      6.29 o 
   3  -4   2        1.75        4.95      0.80 o 
   4  -4   2     2818.85     2719.49     67.80 o 
   5  -4   2      276.86      276.86      8.09 o 
   6  -4   2      125.76      117.49      5.22 o 
   7  -4   2       40.30       45.25      4.71 o 
   8  -4   2       31.68       33.15      4.40 o 
  -7  -3   2       26.26       29.26      4.09 o 
  -6  -3   2        0.86        1.96      1.33 o 
  -5  -3   2        0.58        0.75      1.05 o 
  -4  -3   2       35.52       33.99      2.61 o 
  -3  -3   2      402.19      482.51     12.67 o 
  -2  -3   2      150.02      195.10      5.56 o 
  -1  -3   2     1035.86     1048.83     26.42 o 
   0  -3   2        1.29        1.04      0.61 o 
   1  -3   2     3850.55     3825.73     94.45 o 
   2  -3   2       19.51       18.86      1.81 o 
   3  -3   2       19.95       10.98      4.40 o 
   4  -3   2      865.29      785.66     29.93 o 
   5  -3   2      119.02      122.56      5.22 o 
   6  -3   2        0.22        0.59      0.74 o 
   7  -3   2       51.98       43.36      5.89 o 
   8  -3   2        5.60        5.38      2.04 o 
   9  -3   2       13.75       19.17      4.09 o 
  -8  -2   2       19.18       22.02      4.71 o 
  -7  -2   2      209.40      213.31      9.27 o 
  -6  -2   2      203.06      202.92      8.17 o 
  -5  -2   2      110.87      129.89      5.55 o 
  -4  -2   2        1.84        2.04      0.89 o 
  -3  -2   2       23.80       19.86      1.72 o 
  -2  -2   2      356.54      354.14      9.31 o 
  -1  -2   2     4789.43     4974.16    122.48 o 
   0  -2   2       37.90       43.19      2.00 o 
   1  -2   2      987.98     1031.22     25.74 o 
   2  -2   2       27.99       30.60      2.14 o 
   3  -2   2      333.74      296.03      8.07 o 
   4  -2   2      593.82      635.53     16.57 o 
   5  -2   2       14.00       15.31      1.50 o 
   6  -2   2       27.45       22.62      2.28 o 
   7  -2   2       36.18       37.45      3.10 o 
   8  -2   2       11.07       13.83      3.46 o 
   9  -2   2       32.57       35.04      5.50 o 
  -8  -1   2      124.57      140.89      6.91 o 
  -7  -1   2      225.60      241.79     14.22 o 
  -6  -1   2      184.41      199.13      8.09 o 
  -5  -1   2       13.80       13.35      1.72 o 
  -4  -1   2      356.66      363.51     12.18 o 
  -3  -1   2     1133.30     1144.70     39.83 o 
  -2  -1   2    12792.84    12433.51    305.43 o 
  -1  -1   2    17040.63    15620.18    477.29 o 
   0  -1   2       53.15       55.42      2.28 o 
   1  -1   2        3.03        0.00      0.49 o 
   2  -1   2      297.17      311.34      8.19 o 
   3  -1   2     1773.23     1638.64     91.68 o 
   4  -1   2     1822.93     1822.91     45.70 o 
   5  -1   2      717.61      741.83     19.29 o 
   6  -1   2       93.98       98.15      4.60 o 
   7  -1   2       16.49       17.41      4.32 o 
   8  -1   2       51.38       64.58      6.76 o 
  -9   0   2        0.09        0.46      1.61 o 
  -8   0   2       30.26       31.52      6.52 o 
  -7   0   2       30.89       26.35      9.66 o 
  -5   0   2        9.98        9.24      2.04 o 
  -4   0   2       80.10       75.32      2.56 o 
  -3   0   2     1377.33     1371.47     41.65 o 
  -2   0   2     1564.07     1642.75     40.73 o 
  -1   0   2       61.16       53.95      2.04 o 
   0   0   2       12.98       15.92      0.87 o 
   1   0   2      411.94      447.32     13.72 o 
   2   0   2     1550.32     1617.58     40.26 o 
   3   0   2     1906.78     1915.22     49.10 o 
   4   0   2      987.29      972.80     24.85 o 
   5   0   2      291.41      283.30     10.05 o 
   6   0   2       17.48       18.68      2.19 o 
   7   0   2        9.23        9.90      2.99 o 
   8   0   2       77.83       95.22      8.01 o 
  -9   1   2        3.76        6.76      2.99 o 
  -8   1   2       54.46       66.56     13.98 o 
  -7   1   2       97.29      104.08      4.98 o 
  -6   1   2        1.23        0.00      0.83 o 
  -5   1   2      296.28      301.29      8.39 o 
  -4   1   2      118.24      101.71      3.22 o 
  -3   1   2      149.28      155.40      4.37 o 
  -2   1   2       19.16       16.24      0.81 o 
  -1   1   2     1333.71     1341.02     33.29 o 
   0   1   2      325.44      307.01      7.91 o 
   1   1   2      998.18     1043.29     32.89 o 
   2   1   2        8.09        8.04      0.71 o 
   3   1   2      123.90      120.53      3.77 o 
   4   1   2       91.34       91.56      4.03 o 
   5   1   2       23.10       22.85      2.08 o 
   6   1   2        8.01        7.38      2.51 o 
   7   1   2        0.68        0.94      2.04 o 
   8   1   2        0.07        0.16      2.51 o 
  -9   2   2       65.34       55.94      6.44 o 
  -8   2   2       55.31       71.33      6.44 o 
  -7   2   2      191.84      221.43      8.58 o 
  -6   2   2       44.35       51.43      4.01 o 
  -5   2   2        0.46        0.78      0.52 o 
  -4   2   2      131.38      140.90      4.23 o 
  -3   2   2       62.31       51.41      1.79 o 
  -2   2   2     1458.64     1496.75    101.34 o 
  -1   2   2     1195.79     1289.57     32.11 o 
   0   2   2        3.60        3.96      0.46 o 
   1   2   2        9.71       12.39      1.44 o 
   2   2   2        5.49        5.90      0.76 o 
   3   2   2       50.19       45.13      1.98 o 
   4   2   2       33.37       29.38      2.23 o 
   5   2   2      112.96      115.98      6.76 o 
   6   2   2       55.97       52.32      6.13 o 
   7   2   2        0.06        0.79      2.51 o 
  -9   3   2       53.32       55.15      6.76 o 
  -8   3   2      177.82      172.68     11.16 o 
  -7   3   2      290.38      275.12     15.24 o 
  -6   3   2      279.34      289.13     10.59 o 
  -5   3   2      403.54      406.84     10.99 o 
  -4   3   2      668.15      651.69     16.82 o 
  -3   3   2     1123.16     1156.81     36.49 o 
  -2   3   2     3329.28     3324.39     82.20 o 
  -1   3   2     1096.99     1136.14     28.54 o 
   0   3   2      835.86      828.35     21.03 o 
   1   3   2        3.60        1.80      0.51 o 
   2   3   2      288.29      281.06     11.93 o 
   3   3   2      806.57      825.68     21.43 o 
   4   3   2       75.68       74.44      3.85 o 
   5   3   2      173.12      163.41     10.37 o 
   6   3   2        2.78        3.14      2.36 o 
  -9   4   2       13.25       13.83      3.61 o 
  -8   4   2      116.77      123.03      8.96 o 
  -7   4   2      113.89      123.66      5.75 o 
  -6   4   2      234.76      261.62      9.93 o 
  -5   4   2        7.55        4.62      1.89 o 
  -4   4   2        1.07        1.02      0.89 o 
  -3   4   2     1177.41     1217.23     38.54 o 
  -2   4   2     2061.06     2039.95     50.80 o 
  -1   4   2      377.39      341.53      9.23 o 
   0   4   2      377.43      349.19      9.45 o 
   1   4   2       45.82       43.95      2.38 o 
   2   4   2      306.13      292.91      8.34 o 
   3   4   2      235.36      238.88      8.70 o 
   4   4   2      450.20      470.37     21.53 o 
   5   4   2       31.38       39.28      5.34 o 
   6   4   2        2.15        4.56      2.83 o 
  -9   5   2        6.06        4.24      2.83 o 
  -8   5   2       48.02       43.84      5.97 o 
  -7   5   2       20.99       21.07      4.16 o 
  -6   5   2        9.09        8.98      1.66 o 
  -5   5   2      112.35      123.77     10.29 o 
  -4   5   2        1.99        5.74      1.26 o 
  -3   5   2      240.77      237.51      8.83 o 
  -2   5   2        8.65       10.83      0.99 o 
  -1   5   2       45.63       44.68      2.04 o 
   0   5   2        4.82        3.71      0.73 o 
   1   5   2      101.10      100.47      3.66 o 
   2   5   2      438.65      430.54     11.93 o 
   3   5   2        7.09        7.84      1.57 o 
   4   5   2        5.65        3.14      2.36 o 
   5   5   2        0.41        0.00      2.04 o 
  -9   6   2       55.02       47.29      6.44 o 
  -8   6   2       38.75       36.79      6.52 o 
  -7   6   2       37.26       36.81      4.40 o 
  -6   6   2       32.55       30.87      3.09 o 
  -5   6   2        0.27        1.18      1.11 o 
  -4   6   2        2.59        2.67      1.16 o 
  -3   6   2      401.80      396.69     17.60 o 
  -2   6   2      174.16      183.01      7.26 o 
  -1   6   2        3.93        4.17      0.92 o 
   0   6   2        0.75        1.22      0.68 o 
   1   6   2       26.69       26.44      2.99 o 
   2   6   2        0.80        0.00      1.02 o 
   3   6   2        3.46        2.36      2.36 o 
   4   6   2        2.25        0.00      2.20 o 
  -9   7   2       72.12       66.93      8.17 o 
  -8   7   2      126.41      127.13     13.51 o 
  -7   7   2      106.09      100.72      5.61 o 
  -6   7   2       63.57       67.27      4.63 o 
  -5   7   2      213.67      209.14      8.78 o 
  -4   7   2      217.42      218.57     12.49 o 
  -3   7   2      238.20      241.29      9.48 o 
  -2   7   2       93.20      104.81      5.08 o 
  -1   7   2      219.48      219.58      8.96 o 
   0   7   2        0.98        0.45      0.84 o 
   1   7   2       78.00       78.64      3.50 o 
   2   7   2       70.42       72.01      4.07 o 
   3   7   2       13.86       10.37      3.61 o 
  -8   8   2       75.93       83.30     10.61 o 
  -7   8   2        6.59        3.37      1.83 o 
  -6   8   2       73.47       78.27      5.00 o 
  -5   8   2        4.97        4.48      1.78 o 
  -4   8   2       48.35       45.03      3.76 o 
  -3   8   2      588.55      595.57     20.64 o 
  -2   8   2       51.39       49.44      4.56 o 
  -1   8   2      107.39      104.13      5.30 o 
   0   8   2       29.09       32.52      4.09 o 
   1   8   2       25.32       23.67      3.85 o 
   2   8   2       40.65       45.41      5.81 o 
  -7   9   2        0.10        0.00      1.72 o 
  -6   9   2        2.31        4.33      1.88 o 
  -5   9   2        4.15        4.02      2.20 o 
  -4   9   2        1.44        0.00      1.39 o 
  -3   9   2        9.03        8.29      1.94 o 
  -2   9   2       26.17       23.19      2.77 o 
  -1   9   2        2.20        0.92      1.36 o 
   0   9   2        0.06        0.94      1.73 o 
  -5  10   2       23.68       18.12      3.30 o 
  -4  10   2       38.77       34.94      6.91 o 
  -3  10   2       17.79       22.29      5.89 o 
   2 -11   3        0.18        0.24      1.43 o 
   3 -11   3        8.50       10.20      2.33 o 
   4 -11   3       24.92       32.79      3.67 o 
   5 -11   3        8.59       10.09      2.33 o 
  -1 -10   3       35.75       33.27      3.42 o 
   0 -10   3       38.45       36.46      2.84 o 
   1 -10   3       23.42       22.55      2.24 o 
   2 -10   3      103.57      116.44      5.99 o 
   3 -10   3      157.83      156.83      7.43 o 
   4 -10   3      222.62      233.33     13.98 o 
   5 -10   3       40.69       44.62      5.66 o 
   6 -10   3       25.30       27.81      4.87 o 
  -2  -9   3       60.18       56.90      3.96 o 
  -1  -9   3       55.98       61.72      4.40 o 
   0  -9   3      177.67      162.11     14.93 o 
   1  -9   3       12.89       17.02      1.86 o 
   2  -9   3       24.32       30.86      4.39 o 
   3  -9   3      107.08      100.84      5.38 o 
   4  -9   3      221.06      230.41      9.71 o 
   5  -9   3      144.90      149.64      7.22 o 
   6  -9   3       28.28       27.96      3.39 o 
   7  -9   3       34.69       25.69      3.39 o 
  -4  -8   3        0.20        0.00      1.39 o 
  -3  -8   3        7.45        9.85      1.99 o 
  -2  -8   3       29.47       26.33      3.30 o 
  -1  -8   3       27.58       29.68      2.26 o 
   0  -8   3       45.61       46.05      6.36 o 
   1  -8   3      142.49      135.84      4.91 o 
   2  -8   3        3.60        3.14      0.99 o 
   3  -8   3      285.54      288.04     13.40 o 
   4  -8   3       50.35       49.71      3.65 o 
   5  -8   3       72.44       69.73     10.45 o 
   6  -8   3        0.75        0.00      1.25 o 
   7  -8   3       53.35       44.94      4.17 o 
   8  -8   3       34.62       37.78      4.71 o 
  -5  -7   3        4.01        1.41      2.36 o 
  -4  -7   3        0.35        0.00      1.22 o 
  -3  -7   3       52.78       47.07     10.37 o 
  -2  -7   3       25.31       25.08      2.48 o 
  -1  -7   3       84.72       96.29      4.54 o 
   0  -7   3       19.14       21.91      1.77 o 
   1  -7   3       12.57       16.99      3.45 o 
   2  -7   3        2.36        0.95      0.71 o 
   3  -7   3      197.72      206.53      8.21 o 
   4  -7   3       62.14       66.70      2.89 o 
   5  -7   3        4.13        5.13      1.25 o 
   6  -7   3       55.40       48.18      4.00 o 
   7  -7   3        3.15        5.14      1.72 o 
   8  -7   3        4.50        6.13      2.83 o 
  -6  -6   3       11.06       10.66      2.19 o 
  -5  -6   3       35.77       32.39      4.71 o 
  -4  -6   3       17.76       18.72      3.22 o 
  -3  -6   3      335.82      354.75     12.61 o 
  -2  -6   3      766.80      719.25     22.76 o 
  -1  -6   3      353.54      362.36     11.62 o 
   0  -6   3      241.10      240.06      7.10 o 
   1  -6   3      118.55      120.70      4.04 o 
   2  -6   3      543.13      564.71     15.06 o 
   3  -6   3      758.20      741.17     19.43 o 
   4  -6   3      198.05      184.33      9.81 o 
   5  -6   3      361.45      361.11     10.34 o 
   6  -6   3        3.05        2.73      0.99 o 
   7  -6   3       49.82       42.76      3.67 o 
   8  -6   3       39.15        1.10      1.41 o 
  -6  -5   3       12.04        9.71      1.96 o 
  -5  -5   3        4.40        6.86      1.66 o 
  -4  -5   3      172.76      160.92      6.72 o 
  -3  -5   3      526.98      500.33     30.17 o 
  -2  -5   3      599.88      674.06     17.75 o 
  -1  -5   3       42.96       33.09      1.83 o 
   0  -5   3     1104.20     1200.40     30.43 o 
   1  -5   3       24.51       21.65      1.53 o 
   2  -5   3      873.52      824.19     21.20 o 
   3  -5   3     1774.77     1657.32     43.62 o 
   4  -5   3      640.70      650.61     17.21 o 
   5  -5   3      394.21      424.71     18.38 o 
   6  -5   3       55.15       54.82      2.74 o 
   7  -5   3      139.40      153.58      5.87 o 
   8  -5   3       84.95      100.49      5.28 o 
  -7  -4   3        1.79        1.65      1.81 o 
  -6  -4   3       11.98       11.47      1.94 o 
  -5  -4   3        2.92        0.91      2.51 o 
  -4  -4   3       11.90       14.46      1.96 o 
  -3  -4   3       10.89        8.98      1.43 o 
  -2  -4   3      106.89      112.23      3.69 o 
  -1  -4   3      201.98      207.63      5.93 o 
   0  -4   3       45.12       36.93      1.58 o 
   1  -4   3       38.41       41.93      2.37 o 
   2  -4   3      254.38      246.78      6.87 o 
   3  -4   3       88.02       71.68      4.09 o 
   4  -4   3      264.87      287.48     10.27 o 
   5  -4   3       70.66       70.96      3.72 o 
   6  -4   3       32.35       29.71      2.61 o 
   7  -4   3       12.85        7.09      4.64 o 
   8  -4   3       18.71        8.64      2.51 o 
   9  -4   3       44.60        9.74      2.99 o 
  -8  -3   3       23.30       23.64      2.99 o 
  -7  -3   3       22.93       22.67      2.77 o 
  -6  -3   3        4.29        3.23      1.32 o 
  -5  -3   3        9.17        7.06      1.50 o 
  -4  -3   3       36.01       36.26      3.06 o 
  -3  -3   3      230.70      241.50      6.82 o 
  -2  -3   3      120.93      116.75      3.66 o 
  -1  -3   3       10.99       12.11      0.91 o 
   0  -3   3     1051.28     1047.97     26.35 o 
   1  -3   3       65.45       80.21      3.20 o 
   2  -3   3      262.59      296.88      9.91 o 
   3  -3   3      524.05      567.40     21.47 o 
   4  -3   3      181.62      188.33      5.71 o 
   5  -3   3       52.31       56.97      4.35 o 
   6  -3   3      126.66      147.32      5.04 o 
   7  -3   3       15.09       11.70      1.94 o 
   8  -3   3       23.82       30.32      4.56 o 
  -8  -2   3       72.68       79.11      4.82 o 
  -7  -2   3       99.98      112.13      9.58 o 
  -6  -2   3       62.80       65.20      3.89 o 
  -5  -2   3      166.54      174.48      7.38 o 
  -4  -2   3       25.80       22.40      2.59 o 
  -3  -2   3     1924.59     1834.84     45.79 o 
  -2  -2   3     2496.01     2680.23    129.89 o 
  -1  -2   3      723.64      744.72     23.90 o 
   0  -2   3     1679.03     1742.90     53.61 o 
   1  -2   3      359.41      340.19      8.85 o 
   2  -2   3     1290.06     1316.42     36.90 o 
   3  -2   3      637.33      565.69     14.75 o 
   4  -2   3       63.32       56.30      2.34 o 
   5  -2   3        5.56        5.56      0.93 o 
   6  -2   3       20.30       20.72      2.15 o 
   7  -2   3       52.74       48.55      5.50 o 
   8  -2   3       43.02       43.21      5.50 o 
  -9  -1   3       27.41       28.72      3.39 o 
  -8  -1   3       56.10       70.14      6.91 o 
  -7  -1   3       46.12       49.42      6.28 o 
  -6  -1   3       40.62       43.33      3.33 o 
  -5  -1   3      147.95      150.15      9.11 o 
  -4  -1   3     1235.65     1278.52     39.83 o 
  -3  -1   3     4520.23     4477.35    137.26 o 
  -2  -1   3     1923.18     1845.28    109.59 o 
  -1  -1   3       22.81       18.16      3.22 o 
   0  -1   3      494.23      481.89     12.23 o 
   1  -1   3     1100.45     1071.08     26.77 o 
   2  -1   3     3446.51     3516.71    210.54 o 
   3  -1   3     2236.48     2368.79     58.96 o 
   4  -1   3     1070.35     1119.97     28.45 o 
   5  -1   3       37.89       34.03      2.41 o 
   6  -1   3       96.44       85.16      6.28 o 
   7  -1   3      142.70      155.24      9.90 o 
   8  -1   3       32.63       32.37      5.19 o 
  -9   0   3       17.01       12.88      3.61 o 
  -8   0   3       30.16       33.30      3.31 o 
  -7   0   3        2.12        3.46      1.96 o 
  -6   0   3        4.56        5.11      1.33 o 
  -5   0   3       17.67       19.01      1.96 o 
  -4   0   3      601.39      612.67     15.89 o 
  -3   0   3      232.33      204.83      5.70 o 
  -2   0   3       98.41       96.87      2.92 o 
  -1   0   3       27.28       43.09      1.85 o 
   0   0   3      123.67      124.32      4.43 o 
   1   0   3      446.77      395.12     12.76 o 
   2   0   3     1240.80     1329.90     33.27 o 
   3   0   3      672.35      664.34     17.14 o 
   4   0   3       40.32       36.79      1.87 o 
   5   0   3       13.32       12.06      1.51 o 
   6   0   3       92.63       96.63      7.23 o 
   7   0   3        0.19        0.00      1.89 o 
   8   0   3       86.09       98.36      8.17 o 
  -9   1   3       28.46       35.04      5.34 o 
  -8   1   3       31.99       33.78      5.03 o 
  -7   1   3        0.40        0.00      1.05 o 
  -6   1   3       42.01       42.87      2.98 o 
  -5   1   3       75.73       70.30      3.35 o 
  -4   1   3      136.72      141.43      4.26 o 
  -3   1   3       77.69       74.40      2.45 o 
  -2   1   3        4.57        6.63      0.51 o 
  -1   1   3      790.83      874.58     28.99 o 
   0   1   3       51.72       53.52      1.85 o 
   1   1   3      743.46      724.25     22.11 o 
   2   1   3        4.41        6.81      0.70 o 
   3   1   3      287.44      283.06      7.88 o 
   4   1   3        3.12        3.30      0.98 o 
   5   1   3      121.89      125.70      8.17 o 
   6   1   3        9.94        8.80      2.83 o 
   7   1   3        0.82        1.73      2.51 o 
  -9   2   3       83.37       91.76      7.86 o 
  -8   2   3      148.97      161.21     10.84 o 
  -7   2   3       71.16       66.31      5.81 o 
  -6   2   3       12.83       13.77      1.29 o 
  -5   2   3      523.07      522.82     13.85 o 
  -4   2   3       92.60       86.54      2.84 o 
  -3   2   3     2799.79     2832.05     87.37 o 
  -2   2   3     2150.95     2312.88     57.30 o 
  -1   2   3      289.91      299.70      7.96 o 
   0   2   3      156.01      160.60      4.60 o 
   1   2   3      125.20      111.98      3.86 o 
   2   2   3      262.94      248.03      7.13 o 
   3   2   3      206.86      210.05      7.18 o 
   4   2   3       33.23       27.50      3.93 o 
   5   2   3       19.70       23.88      4.09 o 
   6   2   3       12.42        5.50      2.51 o 
   7   2   3       14.01       14.46      3.61 o 
  -9   3   3       58.70       46.35      6.28 o 
  -8   3   3      124.98      133.40      9.58 o 
  -7   3   3      139.79      136.38      9.11 o 
  -6   3   3       79.05       88.75      5.81 o 
  -5   3   3      252.73      258.33      9.55 o 
  -4   3   3     1567.82     1599.44     50.33 o 
  -3   3   3     2822.25     2853.10    105.59 o 
  -2   3   3      849.44      852.11     21.61 o 
  -1   3   3        1.75        1.22      0.75 o 
   0   3   3      444.00      437.29     11.56 o 
   1   3   3      563.23      541.78     14.22 o 
   2   3   3      669.95      659.55     17.28 o 
   3   3   3     1530.01     1543.06     47.27 o 
   4   3   3        8.88       11.31      2.83 o 
   5   3   3       20.51       17.91      3.77 o 
   6   3   3       10.67        9.74      3.46 o 
  -8   4   3       70.54       70.23      7.54 o 
  -7   4   3        0.69        0.00      0.94 o 
  -6   4   3        0.23        2.93      3.46 o 
  -5   4   3        0.41        0.00      0.86 o 
  -4   4   3      765.73      717.15     46.59 o 
  -3   4   3       65.88       60.25      3.28 o 
  -2   4   3      677.32      658.90     17.04 o 
  -1   4   3      107.72      115.66      3.71 o 
   0   4   3        1.38        2.01      0.62 o 
   1   4   3      781.76      790.10     20.51 o 
   2   4   3      316.83      326.44     11.09 o 
   3   4   3      212.37      234.27     12.88 o 
   4   4   3        3.47        0.16      2.04 o 
   5   4   3        0.22        0.00      2.04 o 
  -9   5   3       15.63       18.70      4.56 o 
  -8   5   3       80.17       76.83      7.07 o 
  -7   5   3       47.68       51.10      8.25 o 
  -6   5   3      188.60      188.10      7.99 o 
  -5   5   3       12.23       13.21      1.94 o 
  -4   5   3      124.98      128.20     12.73 o 
  -3   5   3      137.17      147.34      6.10 o 
  -2   5   3       58.91       53.15      3.77 o 
  -1   5   3       49.87       42.09      2.06 o 
   0   5   3        0.28        0.36      0.56 o 
   1   5   3       72.79       73.63      3.07 o 
   2   5   3       71.34       72.73      3.12 o 
   3   5   3        0.17        0.00      1.41 o 
   4   5   3        1.29        0.00      2.04 o 
  -9   6   3       53.48       53.58      7.07 o 
  -8   6   3       18.18       22.03      5.03 o 
  -7   6   3        2.98        2.05      1.43 o 
  -6   6   3       15.63       20.79      2.61 o 
  -5   6   3      489.21      507.23     17.94 o 
  -4   6   3      149.44      138.82      6.27 o 
  -3   6   3      329.17      336.67     12.21 o 
  -2   6   3       39.20       42.85      6.76 o 
  -1   6   3      262.03      250.36     10.61 o 
   0   6   3       14.66       15.04      1.47 o 
   1   6   3       28.76       30.39      2.17 o 
   2   6   3       76.39       89.25      6.91 o 
   3   6   3       19.26       18.23      3.93 o 
  -8   7   3       72.52       76.27      5.47 o 
  -7   7   3      123.79      122.03      6.48 o 
  -6   7   3       14.51       15.71      2.61 o 
  -5   7   3       92.77       97.05      9.19 o 
  -4   7   3      246.66      226.93      9.27 o 
  -3   7   3      286.36      292.39     11.08 o 
  -2   7   3      203.11      215.58      8.65 o 
  -1   7   3      137.87      131.62      6.02 o 
   0   7   3       48.03       50.76      4.56 o 
   1   7   3       63.53       63.95      5.66 o 
   2   7   3       62.16       65.36      6.76 o 
  -8   8   3        7.87        7.75      2.26 o 
  -7   8   3        0.10        0.00      1.50 o 
  -6   8   3        0.16        0.00      1.39 o 
  -5   8   3       36.05       31.82      6.13 o 
  -4   8   3       89.56       86.04      5.58 o 
  -3   8   3      195.55      180.92      7.88 o 
  -2   8   3       14.30       11.43      2.04 o 
  -1   8   3        2.23        2.54      1.39 o 
   0   8   3        6.33        6.06      1.66 o 
  -7   9   3       11.43       15.09      2.89 o 
  -6   9   3       36.10       28.52      3.53 o 
  -5   9   3        6.70        3.98      1.66 o 
  -4   9   3       10.93       12.19      2.22 o 
  -3   9   3        9.04        6.41      1.77 o 
  -2   9   3        0.07        0.00      1.34 o 
  -1   9   3        5.50        3.33      1.74 o 
   1 -11   4       26.94       28.24      8.25 o 
   2 -11   4       10.99       11.79      2.39 o 
   3 -11   4       74.16       74.52      5.08 o 
   4 -11   4       33.36       37.08      5.50 o 
   5 -11   4        5.95        7.07      2.83 o 
  -1 -10   4       46.14       43.96      3.82 o 
   0 -10   4       46.41       42.61      6.25 o 
   1 -10   4       63.26       67.35      3.47 o 
   2 -10   4      202.76      216.98      7.35 o 
   3 -10   4      207.50      211.99      9.31 o 
   4 -10   4      102.19      107.46      6.02 o 
   5 -10   4        1.46        2.23      1.61 o 
   6 -10   4       40.10       37.60      5.34 o 
  -3  -9   4       18.88       22.04      2.87 o 
  -2  -9   4       63.99       63.70      4.27 o 
  -1  -9   4        0.32        0.00      1.16 o 
   0  -9   4        0.42        0.80      1.21 o 
   1  -9   4        0.42        0.95      0.96 o 
   2  -9   4       89.98       95.30      4.01 o 
   3  -9   4       87.70       95.17      7.73 o 
   4  -9   4      146.71      138.82      6.77 o 
   5  -9   4        5.81        2.75      2.20 o 
   6  -9   4       14.92       15.45      3.46 o 
   7  -9   4       38.78       41.64      4.22 o 
  -4  -8   4       10.45       12.06      2.36 o 
  -3  -8   4        2.19        5.59      1.70 o 
  -2  -8   4       29.42       25.38      2.68 o 
  -1  -8   4       39.20       36.58      4.32 o 
   0  -8   4       95.63       93.01      4.78 o 
   1  -8   4        0.33        0.00      0.75 o 
   2  -8   4       59.31       56.69      2.74 o 
   3  -8   4      145.42      146.15      5.66 o 
   4  -8   4        1.14        1.91      0.90 o 
   5  -8   4       55.21       54.55      2.85 o 
   6  -8   4       13.78       14.20      2.51 o 
   7  -8   4        0.57        0.13      1.39 o 
   8  -8   4       37.20       42.84      4.22 o 
  -5  -7   4        7.60        4.76      1.77 o 
  -4  -7   4       38.14       39.40      3.44 o 
  -3  -7   4      224.20      216.08     15.71 o 
  -2  -7   4       65.71       66.85      4.40 o 
  -1  -7   4        0.61        0.25      0.94 o 
   0  -7   4        8.38        6.61      1.07 o 
   1  -7   4      332.08      327.92      9.59 o 
   2  -7   4      224.44      230.29      9.05 o 
   3  -7   4      360.23      342.36     15.15 o 
   4  -7   4        1.59        2.33      0.83 o 
   5  -7   4       57.36       57.59      3.02 o 
   6  -7   4        2.24        1.98      1.01 o 
   7  -7   4       27.72       36.92      5.03 o 
   8  -7   4       35.05       40.54      5.66 o 
  -6  -6   4        0.91        3.10      1.66 o 
  -5  -6   4       83.68       76.35      6.36 o 
  -4  -6   4      173.63      169.06      7.21 o 
  -3  -6   4      450.92      467.17     16.00 o 
  -2  -6   4      303.83      303.32     11.39 o 
  -1  -6   4      397.19      430.55     11.82 o 
   0  -6   4      198.01      214.99      6.46 o 
   1  -6   4      630.03      635.19     16.79 o 
   2  -6   4      979.13      892.95     23.10 o 
   3  -6   4      714.18      653.41     32.05 o 
   4  -6   4      242.01      240.78      7.29 o 
   5  -6   4       55.50       61.56      6.76 o 
   6  -6   4      144.21      170.09      5.81 o 
   7  -6   4      142.18      156.56      5.68 o 
  -7  -5   4        2.51        1.83      1.70 o 
  -6  -5   4        0.30        1.63      1.49 o 
  -5  -5   4       25.18       23.74      2.75 o 
  -4  -5   4      188.40      192.79      7.72 o 
  -3  -5   4      213.68      236.12      8.78 o 
  -2  -5   4      166.21      175.80      7.03 o 
  -1  -5   4        6.32        6.45      0.87 o 
   0  -5   4        3.85        4.01      0.68 o 
   1  -5   4      353.07      321.86      8.87 o 
   2  -5   4     1176.88     1018.90     26.00 o 
   3  -5   4      806.42      689.82     68.66 o 
   4  -5   4      340.62      349.69      9.90 o 
   5  -5   4       55.58       54.47      2.61 o 
   6  -5   4       59.98       61.53      6.68 o 
   7  -5   4       87.70       43.52      4.87 o 
   8  -5   4      142.58       21.37      3.61 o 
  -7  -4   4        0.42        0.20      1.39 o 
  -6  -4   4        0.11        0.08      1.22 o 
  -5  -4   4       18.44       15.67      2.10 o 
  -4  -4   4       14.99       14.14      1.89 o 
  -3  -4   4       21.14       18.16      1.73 o 
  -2  -4   4      117.22      122.37      3.96 o 
  -1  -4   4      422.66      420.40     11.21 o 
   0  -4   4      244.55      247.22      6.89 o 
   1  -4   4       27.74       19.43      2.04 o 
   2  -4   4      528.73      477.98     12.65 o 
   3  -4   4      608.59      622.34     19.03 o 
   4  -4   4        0.79        0.84      0.70 o 
   5  -4   4       58.45       55.54      2.59 o 
   6  -4   4       45.77       41.37      2.63 o 
   7  -4   4       43.38       50.12      5.50 o 
   8  -4   4       31.92       43.99      5.50 o 
  -8  -3   4       55.53       56.76      5.03 o 
  -7  -3   4       27.78       27.31      3.04 o 
  -6  -3   4        8.75        6.19      1.61 o 
  -5  -3   4        3.70        7.93      1.61 o 
  -4  -3   4      102.24      110.59      7.78 o 
  -3  -3   4      856.70      826.79     21.31 o 
  -2  -3   4      273.18      256.14      7.11 o 
  -1  -3   4       57.36       61.12      2.21 o 
   0  -3   4        5.33        6.69      1.27 o 
   1  -3   4      718.92      694.28     30.32 o 
   2  -3   4      308.52      304.78      8.30 o 
   3  -3   4       71.24       80.19      2.92 o 
   4  -3   4       42.76       40.85      2.15 o 
   5  -3   4       51.06       48.86      2.40 o 
   6  -3   4       18.11       17.13      3.14 o 
   7  -3   4      119.72      146.28      9.58 o 
   8  -3   4       26.29       29.22      4.87 o 
  -8  -2   4       47.15       52.58      4.33 o 
  -7  -2   4        9.71       12.41      2.15 o 
  -6  -2   4       32.71       33.91      3.77 o 
  -5  -2   4      234.25      227.35      9.82 o 
  -4  -2   4     2452.25     2434.57     73.91 o 
  -3  -2   4     3179.78     3205.12     89.54 o 
  -2  -2   4      761.55      700.73     17.95 o 
  -1  -2   4      345.82      345.59     11.16 o 
   0  -2   4      374.80      391.63     10.18 o 
   1  -2   4     1341.03     1314.74     40.86 o 
   2  -2   4     2527.19     2414.30     60.01 o 
   3  -2   4     1873.48     1911.15     59.08 o 
   4  -2   4      331.86      324.10     11.33 o 
   5  -2   4        8.93       11.09      1.24 o 
   6  -2   4      144.13      148.01      9.27 o 
   7  -2   4       72.07       83.90      6.91 o 
   8  -2   4        7.38        7.38      3.14 o 
  -9  -1   4       11.18       14.46      3.61 o 
  -8  -1   4       30.74       37.71      5.34 o 
  -7  -1   4       17.33        7.75      7.70 o 
  -6  -1   4       52.76       45.32     11.71 o 
  -5  -1   4      228.30      203.42      7.71 o 
  -4  -1   4      968.18      974.41     24.87 o 
  -3  -1   4       50.87       43.10      1.78 o 
  -2  -1   4      295.23      259.58      7.04 o 
  -1  -1   4      166.28      169.79      5.94 o 
   0  -1   4     1328.91     1329.99     43.17 o 
   1  -1   4     3327.83     3350.64    137.17 o 
   2  -1   4     2347.67     2185.61    122.87 o 
   3  -1   4      186.90      163.42      4.86 o 
   4  -1   4      300.72      299.94     13.15 o 
   5  -1   4       35.78       36.30      4.24 o 
   6  -1   4       64.32       68.35      5.81 o 
   7  -1   4      180.30      199.86     12.26 o 
   8  -1   4       24.03       30.32      5.19 o 
  -9   0   4       22.89       19.48      4.09 o 
  -8   0   4        3.83        1.83      2.83 o 
  -7   0   4       11.00        7.41      1.54 o 
  -6   0   4       59.12       57.38      3.54 o 
  -5   0   4       35.56       41.42      2.04 o 
  -4   0   4      181.37      175.29      5.25 o 
  -3   0   4        1.90        2.29      0.91 o 
  -2   0   4      905.12      992.71     32.52 o 
  -1   0   4      550.43      596.55     15.22 o 
   0   0   4        3.31        1.04      0.38 o 
   1   0   4       56.91       58.00      6.13 o 
   2   0   4      793.67      810.21     20.64 o 
   3   0   4       26.54       30.76      1.55 o 
   4   0   4       20.34       18.42      1.96 o 
   5   0   4        3.76        3.61      1.89 o 
   6   0   4        3.52        0.00      1.57 o 
   7   0   4        6.04        9.90      3.30 o 
  -9   1   4       60.45       61.12      7.07 o 
  -8   1   4        0.76        0.00      1.89 o 
  -7   1   4       28.62       25.77      4.09 o 
  -6   1   4       58.68       57.63      5.58 o 
  -5   1   4        9.70        8.75      1.03 o 
  -4   1   4      591.64      570.88     14.91 o 
  -3   1   4      468.54      459.60     12.00 o 
  -2   1   4        3.17        3.20      0.50 o 
  -1   1   4        6.93        8.68      0.73 o 
   0   1   4      125.78      130.95      3.87 o 
   1   1   4      422.55      384.68     10.19 o 
   2   1   4       12.31       10.17      0.84 o 
   3   1   4        6.04        8.17      1.33 o 
   4   1   4       47.05       51.38      4.56 o 
   5   1   4      168.73      170.01     10.37 o 
   6   1   4       16.12       14.30      3.46 o 
   7   1   4        4.27        3.30      2.67 o 
  -9   2   4       87.00      101.66      8.48 o 
  -8   2   4       82.02       79.98      7.07 o 
  -7   2   4      151.37      137.64      9.43 o 
  -6   2   4      135.30      132.75      5.76 o 
  -5   2   4      737.67      751.57     24.55 o 
  -4   2   4     1202.61     1194.28     30.12 o 
  -3   2   4     1402.65     1456.56     45.71 o 
  -2   2   4      109.96      109.73      4.17 o 
  -1   2   4     1221.75     1222.45     30.75 o 
   0   2   4       19.63       35.18      1.56 o 
   1   2   4     1166.30     1186.07     36.11 o 
   2   2   4      694.56      738.92     19.15 o 
   3   2   4      118.35      137.83      5.89 o 
   4   2   4       44.31       43.52      4.87 o 
   5   2   4        3.38        4.87      2.20 o 
   6   2   4       31.26       31.90      4.87 o 
  -9   3   4       28.90       27.18      5.03 o 
  -8   3   4       23.41       24.35      4.24 o 
  -7   3   4      136.45      136.23      9.27 o 
  -6   3   4        9.66       14.66      4.71 o 
  -5   3   4      606.70      643.66     21.50 o 
  -4   3   4     1125.34     1116.89     35.77 o 
  -3   3   4      776.49      726.07     23.66 o 
  -2   3   4      182.86      159.36      4.75 o 
  -1   3   4       80.27       79.77      2.74 o 
   0   3   4      328.30      311.69      8.62 o 
   1   3   4      919.22      920.33     28.44 o 
   2   3   4      465.69      471.96     16.09 o 
   3   3   4      343.19      372.85     18.70 o 
   4   3   4        7.64        5.97      2.51 o 
   5   3   4       36.50       37.24      5.34 o 
   6   3   4       24.52       29.70      5.03 o 
  -8   4   4        1.05        1.73      1.89 o 
  -7   4   4       51.17       50.08      3.69 o 
  -6   4   4        4.28        2.83      1.22 o 
  -5   4   4       76.53       76.01      4.16 o 
  -4   4   4      113.89      116.04      5.22 o 
  -3   4   4       35.02       41.61      7.86 o 
  -2   4   4        7.23        9.50      0.92 o 
  -1   4   4       14.17       16.12      1.30 o 
   0   4   4       65.59       61.20      2.60 o 
   1   4   4      402.06      401.34     13.58 o 
   2   4   4       13.45       15.92      2.10 o 
   3   4   4        3.08        0.00      1.73 o 
   4   4   4        0.18        0.31      1.89 o 
   5   4   4       13.89       15.08      3.93 o 
  -9   5   4        0.83        2.20      2.67 o 
  -8   5   4        0.19        0.00      2.20 o 
  -7   5   4       25.13       24.46      2.91 o 
  -6   5   4       53.92       65.12     13.04 o 
  -5   5   4       31.01       35.41      3.15 o 
  -4   5   4      378.75      368.20     18.46 o 
  -3   5   4       11.17       11.95      1.67 o 
  -2   5   4       35.84       32.89      3.38 o 
  -1   5   4       18.20       16.95      1.45 o 
   0   5   4        1.79        1.25      0.74 o 
   1   5   4        4.22        5.27      1.47 o 
   2   5   4        0.25        0.31      1.57 o 
   3   5   4        0.58        0.94      2.20 o 
   4   5   4        1.06        4.24      2.83 o 
  -9   6   4       36.10       43.05      6.60 o 
  -8   6   4       23.39       27.32      4.09 o 
  -7   6   4       89.41       96.94      5.49 o 
  -6   6   4      153.38      158.64      7.38 o 
  -5   6   4      224.12      233.05     13.83 o 
  -4   6   4      209.52      224.97      9.11 o 
  -3   6   4       25.86       28.06      3.93 o 
  -2   6   4       46.78       42.13      3.02 o 
  -1   6   4       43.52       38.60      2.82 o 
   0   6   4      126.21      129.38      6.76 o 
   1   6   4       85.02       93.18      5.19 o 
   2   6   4       39.97       36.61      5.03 o 
   3   6   4        5.86        2.99      2.51 o 
  -8   7   4        7.34        1.49      1.74 o 
  -7   7   4       34.80       31.08      3.49 o 
  -6   7   4       28.38       34.71      4.40 o 
  -5   7   4      233.39      240.08     13.67 o 
  -4   7   4      291.79      272.91     10.82 o 
  -3   7   4       83.25       75.44     10.06 o 
  -2   7   4       30.45       22.07      2.59 o 
  -1   7   4       50.35       47.13      4.56 o 
   0   7   4      104.99      109.36      8.48 o 
   2   7   4       61.84       82.65      7.23 o 
  -7   8   4        6.89        5.66      3.14 o 
  -6   8   4        2.30        4.14      1.94 o 
  -5   8   4       24.75       29.26      7.07 o 
  -4   8   4       21.28       21.09      3.14 o 
  -3   8   4        5.36        5.15      1.66 o 
  -2   8   4        0.74        0.06      1.31 o 
  -1   8   4        5.22        2.36      2.83 o 
   0   8   4       14.17       12.73      3.77 o 
  -6   9   4        6.64        5.03      2.11 o 
  -5   9   4       21.89       18.63      2.91 o 
  -4   9   4       20.18       20.68      3.04 o 
  -3   9   4        5.60        7.36      2.91 o 
  -2   9   4       31.23       31.74      5.50 o 
   1 -11   5       97.85       94.88      4.44 o 
   2 -11   5       87.53       88.13      5.39 o 
   3 -11   5       59.03       66.55     12.18 o 
   4 -11   5        6.63        4.77      1.96 o 
  -1 -10   5       41.51       42.59      3.82 o 
   0 -10   5        5.34        7.08      2.12 o 
   1 -10   5       62.98       67.94      3.61 o 
   2 -10   5      118.72      109.59      5.98 o 
   3 -10   5      103.76      104.55      8.68 o 
   4 -10   5       56.80       49.37      5.73 o 
   5 -10   5       24.56       21.65      2.94 o 
   6 -10   5       60.67       76.49      5.49 o 
  -3  -9   5        8.95        7.56      1.96 o 
  -2  -9   5        0.12        0.27      1.41 o 
  -1  -9   5       49.78       47.85      3.73 o 
   0  -9   5        3.78        1.57      0.97 o 
   1  -9   5       56.32       54.07      3.00 o 
   2  -9   5      135.66      146.72      5.70 o 
   3  -9   5       19.87       21.95      2.05 o 
   4  -9   5        0.23        0.00      0.84 o 
   5  -9   5        9.67        9.17      2.00 o 
   6  -9   5        3.68        3.79      1.83 o 
   7  -9   5       48.33       50.91      5.19 o 
  -4  -8   5       26.92       21.85      3.06 o 
  -3  -8   5        2.73        1.51      1.43 o 
  -2  -8   5        0.19        0.00      1.02 o 
  -1  -8   5        1.02        0.00      0.80 o 
   0  -8   5       12.52       12.74      1.53 o 
   1  -8   5       39.90       43.97      2.47 o 
   2  -8   5       64.55       61.21      3.02 o 
   3  -8   5        0.78        0.83      0.77 o 
   4  -8   5       39.41       34.61      2.44 o 
   5  -8   5       32.96       30.33      2.35 o 
   6  -8   5        4.59        4.32      1.32 o 
   7  -8   5       28.78       31.04      3.50 o 
  -5  -7   5       39.12       43.93      3.88 o 
  -4  -7   5      179.49      171.55      7.48 o 
  -3  -7   5      120.27       98.66      4.98 o 
  -2  -7   5       75.12       72.93      4.00 o 
  -1  -7   5       87.26       88.56      4.39 o 
   0  -7   5      162.82      181.33      5.85 o 
   1  -7   5      457.26      461.63     12.77 o 
   2  -7   5      410.37      378.87     12.99 o 
   3  -7   5      108.29       98.99      5.48 o 
   4  -7   5        3.58        3.77      0.97 o 
   5  -7   5       54.37       52.11      2.83 o 
   6  -7   5       44.92       53.57      4.74 o 
   7  -7   5       54.75       66.01      6.76 o 
  -6  -6   5       17.55       17.78      4.64 o 
  -5  -6   5      127.17      115.93      5.81 o 
  -4  -6   5      167.47      162.53      6.94 o 
  -3  -6   5       74.37       79.15      4.22 o 
  -2  -6   5      164.79      174.10      5.59 o 
  -1  -6   5      132.68      133.01      4.47 o 
   0  -6   5      543.36      527.69     25.87 o 
   1  -6   5      835.02      780.97     20.36 o 
   2  -6   5      820.51      758.00     19.81 o 
   3  -6   5      450.63      462.01     15.51 o 
   4  -6   5       79.45       88.72      3.47 o 
   5  -6   5      180.46      193.12      8.23 o 
   6  -6   5      204.80      206.75      6.85 o 
   7  -6   5      173.38      165.22      7.42 o 
  -7  -5   5        2.28        1.32      1.61 o 
  -6  -5   5        2.64        2.08      1.50 o 
  -5  -5   5       22.45       22.47      2.59 o 
  -4  -5   5       16.72       18.43      2.21 o 
  -3  -5   5       52.46       55.80      3.16 o 
  -2  -5   5       21.64       16.96      1.43 o 
  -1  -5   5       14.81       16.93      1.38 o 
   0  -5   5       78.95       64.86      2.59 o 
   1  -5   5      163.98      158.98      4.90 o 
   2  -5   5      494.94      510.48     13.64 o 
   3  -5   5        3.37        2.80      0.75 o 
   4  -5   5      131.64      128.04      4.49 o 
   5  -5   5       21.23       20.90      2.04 o 
   6  -5   5       77.61       81.13      6.60 o 
   7  -5   5       63.90       87.20      6.91 o 
   8  -5   5       48.17       46.51      5.50 o 
  -7  -4   5        4.96        0.87      1.50 o 
  -6  -4   5        3.20        2.42      1.50 o 
  -5  -4   5       34.11       37.94      3.54 o 
  -4  -4   5       47.70       47.36      2.94 o 
  -3  -4   5       67.97       79.37      5.19 o 
  -2  -4   5      494.04      503.49     13.36 o 
  -1  -4   5        1.22        0.64      0.51 o 
   0  -4   5      164.68      178.26      6.48 o 
   1  -4   5      151.66      137.44      4.47 o 
   2  -4   5      758.98      786.77     35.61 o 
   3  -4   5       76.60       80.75      3.51 o 
   4  -4   5      190.11      188.48      5.91 o 
   5  -4   5      122.02       80.29      6.13 o 
   6  -4   5       33.07       39.67      3.46 o 
   7  -4   5       70.51       79.66      6.44 o 
   8  -4   5        1.74        0.47      2.04 o 
  -8  -3   5       16.91       22.78      3.22 o 
  -7  -3   5       17.45       16.97      5.19 o 
  -6  -3   5       18.93       21.18      2.51 o 
  -5  -3   5      437.48      418.97     23.25 o 
  -4  -3   5      472.03      441.89     14.88 o 
  -3  -3   5      711.04      721.84     18.71 o 
  -2  -3   5      191.25      179.58      5.29 o 
  -1  -3   5      240.48      222.91      7.71 o 
   0  -3   5      655.34      645.02     16.55 o 
   1  -3   5     1144.07     1123.44     40.04 o 
   2  -3   5       47.56       44.61      1.87 o 
   3  -3   5       17.85       15.74      1.25 o 
   4  -3   5       37.86       42.54      2.45 o 
   5  -3   5      287.32      304.04     11.11 o 
   6  -3   5       89.89      108.10      7.70 o 
   7  -3   5       38.42       36.92      4.87 o 
   8  -3   5        3.79        6.76      2.83 o 
  -8  -2   5       12.42       12.68      2.33 o 
  -7  -2   5       20.25       20.70      2.91 o 
  -6  -2   5      223.86      214.01      8.44 o 
  -5  -2   5      904.03      870.68     27.76 o 
  -4  -2   5     1287.13     1235.33     31.40 o 
  -3  -2   5      101.83       94.98      3.20 o 
  -2  -2   5       12.50       15.59      2.49 o 
  -1  -2   5     1352.50     1446.93     36.20 o 
   0  -2   5     1064.20     1010.30     28.89 o 
   1  -2   5     3936.14     4170.27    103.04 o 
   2  -2   5     1482.12     1459.72     36.68 o 
   3  -2   5      440.58      460.10     13.32 o 
   4  -2   5       10.05        8.30      1.50 o 
   5  -2   5      366.05      350.28     12.55 o 
   6  -2   5      133.01      149.90      9.74 o 
   7  -2   5       74.42       94.27      7.70 o 
   8  -2   5       15.07       22.63      4.56 o 
  -9  -1   5        1.89        3.30      2.67 o 
  -8  -1   5        8.12        3.41      1.61 o 
  -7  -1   5       51.95       53.53      5.73 o 
  -6  -1   5      376.62      361.06     14.30 o 
  -5  -1   5       52.93       51.28      5.34 o 
  -4  -1   5       25.34       17.63      1.34 o 
  -3  -1   5      423.23      449.40     17.81 o 
  -2  -1   5      354.93      355.64      9.51 o 
  -1  -1   5      353.05      336.34     11.15 o 
   0  -1   5     1694.93     1667.50     54.19 o 
   1  -1   5      826.59      808.26     25.52 o 
   2  -1   5      531.98      544.39     17.82 o 
   3  -1   5       17.26       20.43      2.00 o 
   4  -1   5      112.68      119.65      5.39 o 
   5  -1   5       95.03       93.02      6.76 o 
   6  -1   5       47.31       58.45      6.44 o 
   7  -1   5      140.48      158.54     10.68 o 
  -9   0   5        1.23        0.00      2.36 o 
  -8   0   5        1.43        3.30      2.36 o 
  -7   0   5        1.95        3.91      2.91 o 
  -6   0   5       36.38       41.26      2.90 o 
  -5   0   5       45.50       43.48      2.21 o 
  -4   0   5      193.58      204.18      6.02 o 
  -3   0   5      288.09      349.68      9.44 o 
  -2   0   5        2.56        0.00      0.44 o 
  -1   0   5        2.11        2.64      0.53 o 
   0   0   5      459.38      472.98     12.31 o 
   1   0   5        1.20        0.05      0.72 o 
   2   0   5       65.42       74.00      5.03 o 
   3   0   5      112.31      107.84      9.27 o 
   4   0   5       47.49       44.91      3.15 o 
   5   0   5        3.30        4.87      2.36 o 
   6   0   5       33.22       39.75      5.34 o 
   7   0   5       19.33       14.61      3.93 o 
  -9   1   5       70.76       85.16      7.70 o 
  -8   1   5        1.49        4.09      2.67 o 
  -7   1   5       77.72       76.99      6.44 o 
  -6   1   5      267.88      271.82     15.08 o 
  -5   1   5      178.98      172.21      5.35 o 
  -4   1   5     1819.58     1921.16     65.44 o 
  -3   1   5      134.62      129.30      3.97 o 
  -2   1   5        4.42        5.04      0.82 o 
  -1   1   5       31.05       34.18      2.32 o 
   0   1   5      510.69      533.14     13.90 o 
   1   1   5      300.38      292.19      8.05 o 
   2   1   5      238.37      238.83      8.77 o 
   3   1   5        0.46        0.00      0.89 o 
   4   1   5       10.32        8.96      2.51 o 
   5   1   5        7.02        6.76      2.51 o 
   6   1   5       34.55       35.98      5.19 o 
  -9   2   5       63.66       70.23      8.01 o 
  -8   2   5       65.95       55.15      6.76 o 
  -7   2   5       23.69       31.42      4.71 o 
  -6   2   5      434.43      475.14     23.10 o 
  -5   2   5     1545.61     1610.52     50.99 o 
  -4   2   5      475.01      509.89     17.17 o 
  -3   2   5      251.40      247.86     10.87 o 
  -2   2   5       15.61       11.09      0.93 o 
  -1   2   5      778.62      790.40     20.29 o 
   0   2   5     1479.77     1359.05     34.31 o 
   1   2   5     1246.89     1175.83     36.95 o 
   2   2   5      554.14      575.73     19.09 o 
   3   2   5        0.47        0.00      1.18 o 
   4   2   5       14.02       15.40      3.30 o 
   5   2   5       54.40       62.53      6.76 o 
   6   2   5       49.62       45.88      6.28 o 
  -9   3   5       12.74       10.53      3.46 o 
  -8   3   5        8.86        2.36      2.36 o 
  -7   3   5       18.84       13.36      3.14 o 
  -6   3   5       93.80       96.14      4.87 o 
  -5   3   5      295.62      299.70     11.11 o 
  -4   3   5       90.74       84.52      4.28 o 
  -3   3   5       97.79       95.77      4.49 o 
  -2   3   5       43.15       48.94      2.04 o 
  -1   3   5      459.82      444.29     11.93 o 
   0   3   5      769.37      805.73     20.89 o 
   1   3   5      557.50      553.97     24.04 o 
   2   3   5       46.87       53.08      4.87 o 
   3   3   5        0.84        0.47      1.89 o 
   4   3   5       22.30       22.63      4.09 o 
   5   3   5       40.91       57.98      6.76 o 
  -9   4   5        1.80        1.26      2.36 o 
  -8   4   5       68.27       62.53      7.23 o 
  -7   4   5       12.91       18.07      2.48 o 
  -6   4   5       40.33       44.52      3.65 o 
  -5   4   5      116.42      121.67     11.78 o 
  -4   4   5       54.21       54.89      3.44 o 
  -3   4   5        4.34        2.52      1.49 o 
  -2   4   5       42.82       44.67      2.87 o 
  -1   4   5        2.15        1.41      0.70 o 
   0   4   5       32.88       32.06      2.60 o 
   1   4   5        3.88        1.49      1.81 o 
   2   4   5        0.37        0.22      1.16 o 
   3   4   5        2.33        1.10      2.04 o 
   4   4   5        0.14        0.00      2.20 o 
  -9   5   5        0.16        0.00      2.20 o 
  -8   5   5       13.55       13.83      3.77 o 
  -7   5   5       91.37       95.88      5.38 o 
  -6   5   5      192.78      206.28      8.83 o 
  -5   5   5      167.49      173.48      7.55 o 
  -4   5   5       21.60       21.75      2.50 o 
  -3   5   5       39.85       35.21      3.02 o 
  -2   5   5       20.11       18.60      2.11 o 
  -1   5   5       17.58       15.27      1.85 o 
   0   5   5      175.17      173.77      7.27 o 
   1   5   5       48.80       26.87      4.09 o 
   2   5   5        5.00        6.44      2.51 o 
   3   5   5        2.09        5.19      2.67 o 
  -8   6   5       45.06       45.99      4.40 o 
  -7   6   5       19.86       22.75      3.10 o 
  -6   6   5      126.69      132.66      6.72 o 
  -5   6   5      247.91      242.09      9.94 o 
  -4   6   5      172.83      170.78      8.48 o 
  -3   6   5      156.80      155.36      6.91 o 
  -2   6   5       70.01       68.87      4.04 o 
  -1   6   5      115.11      116.43      8.80 o 
   0   6   5       83.42       80.60      7.23 o 
   1   6   5       69.07       78.40      7.23 o 
   2   6   5       29.31       35.04      5.03 o 
  -8   7   5        0.24        0.00      1.77 o 
  -7   7   5        6.52        5.77      1.99 o 
  -6   7   5      114.07      124.45      6.61 o 
  -5   7   5      112.02      114.74      6.16 o 
  -4   7   5       30.76       26.08      3.04 o 
  -3   7   5       20.02       17.03      5.50 o 
  -2   7   5        0.96        0.97      1.28 o 
  -1   7   5       48.99       43.84      5.97 o 
   0   7   5      115.73      134.18     10.21 o 
  -7   8   5        1.44        2.40      2.05 o 
  -6   8   5       12.01       10.55      2.33 o 
  -5   8   5       21.27       22.64      3.85 o 
  -4   8   5        0.11        0.00      2.12 o 
  -3   8   5        4.20        1.92      1.61 o 
  -2   8   5        2.90        4.40      2.83 o 
  -1   8   5        0.57        0.00      2.51 o 
   1 -11   6      100.69      112.87      4.98 o 
   2 -11   6       61.83       63.70      3.70 o 
   3 -11   6       14.18       15.40      2.72 o 
   4 -11   6        6.85        5.85      2.03 o 
  -1 -10   6        1.83        0.44      1.31 o 
   0 -10   6       18.04       19.19      2.15 o 
   1 -10   6       66.43       71.99      4.34 o 
   2 -10   6       63.06       65.65      3.52 o 
   3 -10   6       15.55       14.69      2.28 o 
   4 -10   6       21.43       20.85      2.31 o 
   5 -10   6       29.95       30.69      3.49 o 
   6 -10   6       73.65       91.01      5.86 o 
  -3  -9   6        0.95        1.91      1.51 o 
  -2  -9   6       37.13       36.49      3.40 o 
  -1  -9   6        0.57        0.93      1.21 o 
   0  -9   6       20.36       20.06      2.03 o 
   1  -9   6       61.49       68.89      3.47 o 
   2  -9   6       11.52       10.09      1.75 o 
   3  -9   6       14.24       13.73      1.69 o 
   4  -9   6       70.28       73.11      3.50 o 
   5  -9   6        0.19        0.00      0.96 o 
   6  -9   6       50.62       43.37      5.97 o 
   7  -9   6        1.83        1.73      2.83 o 
  -4  -8   6       27.84       23.80      2.83 o 
  -3  -8   6        1.99        3.74      1.50 o 
  -2  -8   6        3.48        0.85      1.13 o 
  -1  -8   6       56.28       58.86      2.97 o 
   0  -8   6      114.39      112.88      4.34 o 
   1  -8   6      261.44      254.87      7.90 o 
   2  -8   6        3.82        1.78      1.02 o 
   3  -8   6        9.12        5.60      1.25 o 
   4  -8   6       13.54       11.92      1.57 o 
   5  -8   6        6.85        9.24      1.54 o 
   6  -8   6       66.54       67.49      3.59 o 
   7  -8   6        8.99        8.48      3.30 o 
  -5  -7   6       76.41       82.39      6.99 o 
  -4  -7   6      111.83      127.95      6.11 o 
  -3  -7   6       69.77       73.87      4.20 o 
  -2  -7   6      102.61      100.07      4.83 o 
  -1  -7   6      247.34      252.71      7.71 o 
   0  -7   6      334.68      329.94      9.57 o 
   1  -7   6      496.30      437.61     12.14 o 
   2  -7   6      292.06      275.10      9.26 o 
   3  -7   6       71.38       68.44      3.73 o 
   4  -7   6       55.15       58.53      3.00 o 
   5  -7   6      321.81      346.49     21.37 o 
   6  -7   6       83.43       90.43      4.98 o 
   7  -7   6      101.93      126.51      6.43 o 
  -6  -6   6       40.43       28.24      3.13 o 
  -5  -6   6       36.56       40.97      3.49 o 
  -4  -6   6       62.12       63.82      3.87 o 
  -3  -6   6       24.90       30.26      2.75 o 
  -2  -6   6       31.45       33.82      2.20 o 
  -1  -6   6        4.10        2.02      0.75 o 
   0  -6   6     1056.11      942.04     24.41 o 
   1  -6   6      511.96      493.64     23.60 o 
   2  -6   6      182.33      175.39      5.57 o 
   3  -6   6      317.92      317.35     16.14 o 
   4  -6   6       17.44       20.02      1.94 o 
   5  -6   6      149.31      161.79      7.05 o 
   6  -6   6      238.60      245.11      9.82 o 
   7  -6   6      140.85      166.11      7.61 o 
   8  -6   6       13.96       13.04      3.46 o 
  -7  -5   6        4.39        2.59      1.67 o 
  -6  -5   6        1.25        1.56      1.50 o 
  -5  -5   6        7.40        6.28      1.67 o 
  -4  -5   6       59.73       59.96      3.55 o 
  -3  -5   6      185.28      171.60      6.83 o 
  -2  -5   6        9.99       10.90      1.65 o 
  -1  -5   6       11.53       12.77      1.24 o 
   0  -5   6      145.94      145.94      4.64 o 
   1  -5   6      532.90      498.60     13.31 o 
   2  -5   6       21.01       26.20      1.74 o 
   3  -5   6       75.98       73.35      2.98 o 
   4  -5   6       32.65       32.42      2.16 o 
   5  -5   6        4.08        5.03      1.44 o 
   6  -5   6      183.24      102.44      7.70 o 
   7  -5   6        5.57        4.56      2.36 o 
   8  -5   6        8.53        5.97      2.51 o 
  -7  -4   6        5.58        5.19      1.88 o 
  -6  -4   6       13.08       13.35      2.19 o 
  -5  -4   6      109.01      109.60      5.28 o 
  -4  -4   6      114.06      106.78      6.28 o 
  -3  -4   6       84.51       79.26      3.05 o 
  -2  -4   6       14.28       12.18      1.28 o 
  -1  -4   6      117.22      103.08      3.47 o 
   0  -4   6      932.35      951.29     24.29 o 
   1  -4   6       38.34       45.75      1.94 o 
   2  -4   6       17.69       20.06      1.45 o 
   3  -4   6      174.41      183.66      5.72 o 
   4  -4   6       14.02       13.45      1.89 o 
   5  -4   6       58.25       59.86      5.19 o 
   6  -4   6      111.98      117.37      8.64 o 
   7  -4   6        0.27        0.00      1.89 o 
  -8  -3   6        6.26        7.62      2.11 o 
  -7  -3   6       54.37       45.45      8.17 o 
  -6  -3   6      151.23      136.29      6.27 o 
  -5  -3   6     1604.14     1465.70     45.64 o 
  -4  -3   6       19.08       20.19      2.11 o 
  -3  -3   6      304.44      270.94      9.06 o 
  -2  -3   6      194.98      204.23      5.98 o 
  -1  -3   6       32.63       20.00      1.31 o 
   0  -3   6     2160.11     2197.96     55.82 o 
   1  -3   6     1606.92     1638.24     41.18 o 
   2  -3   6      442.03      414.44     13.60 o 
   3  -3   6       39.14       41.82      3.10 o 
   4  -3   6      125.38      125.23      6.28 o 
   5  -3   6      198.94      215.42     17.83 o 
   6  -3   6       49.47       64.26      5.66 o 
   7  -3   6       20.78       14.61      3.61 o 
  -8  -2   6        1.13        1.09      1.32 o 
  -7  -2   6      176.59      146.91      9.90 o 
  -4  -2   6      118.38      119.78      7.93 o 
  -3  -2   6       99.09      103.82      4.39 o 
  -2  -2   6      107.53       84.84      3.18 o 
  -1  -2   6     3216.11     3363.95     83.28 o 
   0  -2   6     1230.20     1252.56     31.57 o 
   1  -2   6      898.06      906.26     23.16 o 
   2  -2   6       30.25       24.69      2.26 o 
   3  -2   6      313.29      322.38     11.50 o 
   4  -2   6      133.49      147.37     10.45 o 
   5  -2   6      226.38      245.67      9.61 o 
   6  -2   6      185.67      207.25     12.41 o 
   7  -2   6       43.82       41.01      5.66 o 
  -9  -1   6        1.48        1.41      2.36 o 
  -8  -1   6        4.40        2.51      2.51 o 
  -7  -1   6       24.26       23.03      2.59 o 
  -6  -1   6      144.68      149.79     10.13 o 
  -5  -1   6       29.45       32.28      2.60 o 
  -4  -1   6       16.25       17.51      1.41 o 
  -3  -1   6      123.31      146.73      4.58 o 
  -2  -1   6       22.50       27.16      1.45 o 
  -1  -1   6        7.42        6.82      1.02 o 
   0  -1   6      334.42      308.86      8.40 o 
   1  -1   6      288.77      275.76      9.71 o 
   2  -1   6        0.79        1.76      0.94 o 
   3  -1   6       68.38       63.16      5.03 o 
   4  -1   6        0.80        0.31      1.26 o 
   5  -1   6       41.02       40.54      5.03 o 
   6  -1   6       52.61       54.84      6.28 o 
   7  -1   6       11.12        6.44      2.99 o 
  -9   0   6       20.47       18.54      4.40 o 
  -8   0   6       86.73       91.60      7.86 o 
  -7   0   6       14.45       15.87      3.46 o 
  -6   0   6       23.86       24.94      2.41 o 
  -5   0   6      273.65      264.04      9.20 o 
  -4   0   6       30.38       33.35      1.87 o 
  -3   0   6       43.12       43.59      1.94 o 
  -2   0   6       26.85       23.12      1.93 o 
  -1   0   6       86.37       81.58      2.80 o 
   0   0   6      135.51      136.54      5.53 o 
   1   0   6        0.61        2.04      1.18 o 
   2   0   6        0.86        0.03      0.83 o 
   3   0   6       60.88       56.89      5.34 o 
   4   0   6        3.93        2.93      1.39 o 
   5   0   6       30.64       25.45      4.09 o 
   6   0   6       11.15        9.90      3.14 o 
  -9   1   6       50.48       51.54      6.91 o 
  -8   1   6       27.12       32.52      5.19 o 
  -7   1   6       87.20       83.43      7.07 o 
  -6   1   6      673.41      714.12     34.25 o 
  -5   1   6      315.88      321.64     11.72 o 
  -4   1   6      226.59      229.75      8.33 o 
  -3   1   6      190.65      198.91      5.82 o 
  -2   1   6      173.10      187.62      7.07 o 
  -1   1   6      379.26      373.25     10.12 o 
   0   1   6      865.94      919.02     29.17 o 
   1   1   6      347.67      358.21     12.47 o 
   2   1   6       39.66       33.62      3.77 o 
   3   1   6        3.11        1.58      1.16 o 
   4   1   6       77.33       71.33      5.97 o 
   5   1   6       47.11       44.78      5.66 o 
   6   1   6        8.24        2.83      2.67 o 
  -9   2   6       14.57       13.20      3.77 o 
  -8   2   6       28.97       29.85      4.87 o 
  -7   2   6       87.75       77.46      6.76 o 
  -6   2   6      423.60      473.41     23.41 o 
  -5   2   6      360.30      339.00     12.28 o 
  -4   2   6      196.71      190.63      7.61 o 
  -3   2   6        5.86        5.94      1.34 o 
  -2   2   6      425.07      415.78     11.20 o 
  -1   2   6      799.49      793.39     20.52 o 
   0   2   6     1007.29      996.72     31.70 o 
   1   2   6      550.57      568.11     18.96 o 
   2   2   6       11.80       14.89      2.75 o 
   3   2   6      106.68      114.33      5.56 o 
   4   2   6       65.06       66.31      6.76 o 
   5   2   6       42.88       41.01      5.66 o 
  -9   3   6        5.06        7.23      3.30 o 
  -8   3   6        5.15        7.23      2.99 o 
  -7   3   6       56.07       56.57      4.11 o 
  -6   3   6       50.98       55.50      3.89 o 
  -5   3   6        3.22        1.70      1.05 o 
  -4   3   6        2.97        4.71      2.51 o 
  -3   3   6        0.43        0.00      0.79 o 
  -2   3   6      250.79      263.13      9.68 o 
  -1   3   6      311.71      292.46      8.35 o 
   0   3   6      115.82      118.43      5.32 o 
   1   3   6        1.08        0.00      0.87 o 
   2   3   6       20.57       17.23      2.28 o 
   3   3   6       22.33       24.35      4.24 o 
   4   3   6       41.48       35.82      5.19 o 
  -9   4   6        2.82        3.61      2.83 o 
  -8   4   6        6.30        3.77      2.83 o 
  -7   4   6       47.82       54.08      4.07 o 
  -6   4   6       65.18       66.05      4.16 o 
  -5   4   6       53.60       47.46      3.72 o 
  -4   4   6        6.90        7.88      2.83 o 
  -3   4   6       56.87       51.51      7.54 o 
  -2   4   6        0.88        1.11      0.94 o 
  -1   4   6        6.36       10.37      2.67 o 
   0   4   6        3.22        1.89      1.41 o 
   1   4   6        1.79        1.20      1.27 o 
   2   4   6        3.47        4.71      1.67 o 
   3   4   6        0.06        0.00      2.04 o 
   4   4   6        2.63        4.24      2.83 o 
  -9   5   6       25.12       23.73      5.03 o 
  -8   5   6       48.56       51.69      6.60 o 
  -7   5   6      126.88      129.96      6.99 o 
  -6   5   6      120.55      129.20      6.68 o 
  -5   5   6       56.91       61.77      4.27 o 
  -4   5   6        1.14        0.00      1.05 o 
  -3   5   6       23.78       21.35      5.97 o 
  -2   5   6      208.68      206.90      8.39 o 
  -1   5   6       96.42      100.24      7.86 o 
   0   5   6      100.16       96.00      7.86 o 
   1   5   6       15.92       12.74      5.81 o 
   2   5   6        1.36        0.63      2.20 o 
   3   5   6        0.62        0.00      2.20 o 
  -8   6   6       10.43       10.76      3.69 o 
  -7   6   6      140.55      149.61      7.86 o 
  -6   6   6       87.30       86.83      5.28 o 
  -5   6   6      144.95      138.81      6.83 o 
  -4   6   6       46.57       38.97      7.78 o 
  -3   6   6       14.16       15.66      3.30 o 
  -2   6   6      158.88      175.98     11.94 o 
  -1   6   6      155.20      170.16     11.63 o 
   0   6   6      120.23      135.44     10.21 o 
   1   6   6       30.65       17.91      4.09 o 
  -7   7   6       24.94       19.91      3.15 o 
  -6   7   6       27.39       26.90      3.69 o 
  -5   7   6       10.77        9.90      3.54 o 
  -4   7   6        0.35        0.47      1.44 o 
  -3   7   6        9.35       13.20      3.77 o 
  -2   7   6       14.36       14.61      4.24 o 
  -1   7   6       48.31       52.16      6.76 o 
   0   7   6       11.62        7.70      3.46 o 
  -5   8   6        3.01        0.26      1.81 o 
  -4   8   6       41.25       36.14      5.66 o 
  -3   8   6       17.01       16.81      4.24 o 
   2 -11   7       27.54       24.57      2.68 o 
   3 -11   7       27.62       24.23      2.51 o 
  -1 -10   7       10.73       12.61      2.51 o 
   0 -10   7       35.47       38.24      2.94 o 
   1 -10   7       26.42       26.47      2.50 o 
   2 -10   7        9.66        7.39      1.49 o 
   3 -10   7       33.00       29.27      2.52 o 
   4 -10   7       25.34       27.85      2.54 o 
   5 -10   7       33.66       38.89      2.97 o 
  -3  -9   7        0.07        0.21      1.36 o 
  -2  -9   7        0.11        0.00      1.57 o 
  -1  -9   7       29.63       33.92      3.15 o 
   0  -9   7       45.54       43.69      2.79 o 
   1  -9   7        5.61        7.54      1.39 o 
   2  -9   7        8.42        7.95      1.42 o 
   3  -9   7       23.35       21.63      2.31 o 
   4  -9   7        0.75        0.00      1.01 o 
   5  -9   7       25.32       26.11      2.43 o 
   6  -9   7       10.90       10.73      2.23 o 
  -4  -8   7        9.35       11.78      2.21 o 
  -3  -8   7       32.55       29.88      4.87 o 
  -2  -8   7       60.64       59.97      3.71 o 
  -1  -8   7      161.33      168.45      5.89 o 
   0  -8   7       84.98       80.36      6.32 o 
   1  -8   7      281.59      264.65      8.16 o 
   2  -8   7       19.43       21.29      1.91 o 
   3  -8   7       12.03       13.93      2.08 o 
   4  -8   7      149.26      162.28     14.51 o 
   5  -8   7       13.97       18.23      2.50 o 
   6  -8   7       58.89       61.96      5.03 o 
   7  -8   7        3.79        1.72      1.70 o 
  -5  -7   7       16.23       15.46      2.53 o 
  -4  -7   7       59.85       58.72      4.14 o 
  -3  -7   7       59.19       72.97      6.05 o 
  -2  -7   7       33.07       31.66      2.26 o 
  -1  -7   7      862.91      807.04     21.46 o 
   0  -7   7      134.08      118.67      4.33 o 
   1  -7   7      309.00      306.21      9.01 o 
   2  -7   7      138.17      136.83      9.48 o 
   3  -7   7      109.31      111.96      6.65 o 
   4  -7   7      208.33      225.77      7.24 o 
   5  -7   7      291.05      293.48     24.51 o 
   6  -7   7      157.91      168.76     10.53 o 
   7  -7   7       29.14       23.61      3.09 o 
  -6  -6   7       18.50       21.77      2.88 o 
  -5  -6   7        5.11        5.22      2.75 o 
  -4  -6   7        1.63        1.30      1.13 o 
  -3  -6   7        0.89        1.80      1.09 o 
  -2  -6   7       37.44       37.22      2.41 o 
  -1  -6   7       18.21       20.95      1.75 o 
   0  -6   7      411.22      390.78     10.93 o 
   1  -6   7      133.67      128.89      6.32 o 
   2  -6   7        1.68        1.30      0.70 o 
   3  -6   7      164.64      171.41      5.66 o 
   4  -6   7       29.73       31.27      3.54 o 
   5  -6   7      202.08      231.47     11.08 o 
   6  -6   7       50.50       57.77      5.89 o 
   7  -6   7       14.04       13.60      2.44 o 
  -7  -5   7        4.18        5.55      3.30 o 
  -6  -5   7        6.65        7.72      2.91 o 
  -5  -5   7        1.73        0.98      2.44 o 
  -4  -5   7       26.64       25.69      2.61 o 
  -3  -5   7      385.71      365.75     11.23 o 
  -2  -5   7      275.91      262.73      7.74 o 
  -1  -5   7      176.71      181.92      6.44 o 
   0  -5   7       70.72       69.40      2.73 o 
   1  -5   7       28.36       33.70      1.90 o 
   2  -5   7      190.66      212.49      6.51 o 
   3  -5   7      230.45      236.09     16.58 o 
   4  -5   7       14.44       16.21      2.11 o 
   5  -5   7      124.33      122.75      6.00 o 
   6  -5   7       15.55       18.70      3.46 o 
   7  -5   7        0.25        0.00      1.73 o 
  -7  -4   7       39.46       45.42      4.11 o 
  -6  -4   7      266.05      254.36     10.05 o 
  -5  -4   7       21.75       21.91      2.50 o 
  -4  -4   7      145.68      143.24      6.11 o 
  -3  -4   7       92.81       92.90      4.90 o 
  -2  -4   7      128.01      141.36      4.62 o 
  -1  -4   7      332.74      327.28      9.12 o 
   0  -4   7      437.65      428.10     11.53 o 
   1  -4   7        9.21       10.09      1.99 o 
   2  -4   7       13.85       16.29      1.77 o 
   3  -4   7       46.16       47.68      3.24 o 
   4  -4   7      404.45      448.35     29.77 o 
   5  -4   7       46.98       43.94      4.87 o 
   6  -4   7        8.25        8.25      1.89 o 
   7  -4   7       11.03       13.04      3.46 o 
  -8  -3   7       29.22       24.37      3.11 o 
  -7  -3   7      208.45      210.59      8.89 o 
  -6  -3   7      117.23      113.05      5.55 o 
  -5  -3   7      396.38      383.84     48.08 o 
  -4  -3   7        0.89        0.79      0.73 o 
  -3  -3   7       20.62       16.55      1.86 o 
  -2  -3   7     1261.43     1221.21     34.28 o 
  -1  -3   7     1230.27     1183.45     30.06 o 
   0  -3   7     1517.28     1486.81     37.52 o 
   1  -3   7      453.49      459.95     14.79 o 
   2  -3   7       87.22       83.58      4.22 o 
   3  -3   7      230.86      246.10     12.33 o 
   4  -3   7      301.26      315.07     16.73 o 
   5  -3   7      148.61      164.83     10.21 o 
   6  -3   7       73.97      103.70      7.70 o 
   7  -3   7        6.42        6.13      2.83 o 
  -8  -2   7        0.48        0.00      1.73 o 
  -7  -2   7      220.92      211.98      8.82 o 
  -6  -2   7        2.26        1.98      1.27 o 
  -5  -2   7       21.21       18.90      3.69 o 
  -4  -2   7       10.33       11.89      1.26 o 
  -3  -2   7       61.38       64.65      5.54 o 
  -2  -2   7      412.50      419.06     14.10 o 
  -1  -2   7      902.72      892.99     22.92 o 
   0  -2   7      584.10      583.32     15.30 o 
   1  -2   7        0.65        1.55      0.90 o 
   2  -2   7       59.02       52.76      5.11 o 
   3  -2   7       99.55      103.26      5.00 o 
   4  -2   7      173.82      105.59      7.54 o 
   5  -2   7      245.47      265.32     10.39 o 
   6  -2   7       40.15       40.85      5.34 o 
   7  -2   7       14.64       10.37      3.61 o 
  -8  -1   7        6.77        6.13      2.83 o 
  -7  -1   7        1.19        0.94      2.04 o 
  -6  -1   7       36.01       44.57      3.40 o 
  -5  -1   7       28.49       30.81      2.06 o 
  -4  -1   7       90.05      104.39      3.77 o 
  -3  -1   7        1.21        1.24      0.74 o 
  -2  -1   7       88.27      101.63      3.71 o 
  -1  -1   7      154.82      168.53      8.80 o 
   0  -1   7        0.50        0.92      0.75 o 
   1  -1   7       16.00       13.40      1.77 o 
   2  -1   7       27.82       20.08      2.15 o 
   3  -1   7       25.52       16.99      2.22 o 
   4  -1   7       85.28       83.27      4.61 o 
   5  -1   7       66.47       64.11      6.60 o 
   6  -1   7        1.80        2.04      2.36 o 
  -9   0   7        0.27        0.63      2.51 o 
  -8   0   7       55.78       61.59      7.07 o 
  -7   0   7      116.14      130.73      9.27 o 
  -6   0   7      235.46      233.17     13.36 o 
  -5   0   7       94.01      107.22      5.05 o 
  -4   0   7       17.77       15.34      1.35 o 
  -3   0   7        0.99        3.28      0.76 o 
  -2   0   7       22.90       20.12      1.43 o 
  -1   0   7      531.76      507.92     16.09 o 
   0   0   7      192.63      202.22      7.74 o 
   1   0   7       42.36       37.13      4.32 o 
   2   0   7       58.90       66.39      3.76 o 
   3   0   7        0.20        0.00      1.00 o 
   4   0   7       97.01       89.62      6.05 o 
   5   0   7        4.24        4.24      2.51 o 
   6   0   7        1.88        2.36      2.67 o 
  -9   1   7       15.83       12.57      3.61 o 
  -8   1   7       65.74       54.68      6.76 o 
  -7   1   7      272.09      244.01     14.46 o 
  -6   1   7      353.54      393.80     14.38 o 
  -5   1   7      140.69      143.73      8.41 o 
  -4   1   7       17.08       11.39      2.67 o 
  -3   1   7      199.24      184.74      6.83 o 
  -2   1   7      837.80      827.72     21.39 o 
  -1   1   7     1559.16     1573.53     73.93 o 
   0   1   7      478.32      435.88     14.84 o 
   1   1   7       40.05       40.14      3.30 o 
   2   1   7       13.56       13.16      1.99 o 
   3   1   7       53.12       54.08      4.04 o 
   4   1   7      140.14      145.50      9.74 o 
   5   1   7       53.44       51.85      6.28 o 
  -9   2   7        0.13        2.04      2.67 o 
  -8   2   7       29.40       32.68      5.34 o 
  -7   2   7      108.93      114.23      8.64 o 
  -6   2   7       70.55       78.92      4.55 o 
  -5   2   7       13.35       15.94      2.16 o 
  -4   2   7        9.22        8.13      1.73 o 
  -3   2   7      229.71      228.77     15.40 o 
  -2   2   7      311.14      318.99      8.99 o 
  -1   2   7      959.78      967.36     30.80 o 
   0   2   7      148.81      168.15      8.33 o 
   1   2   7        0.48        0.00      0.94 o 
   2   2   7       31.33       25.61      3.93 o 
   3   2   7       77.26       87.94      5.00 o 
   4   2   7       83.18       87.05      7.54 o 
  -9   3   7        1.93        4.09      3.14 o 
  -8   3   7       11.47       11.78      3.61 o 
  -7   3   7       17.74       19.17      3.61 o 
  -6   3   7       66.45       61.90      4.05 o 
  -5   3   7        1.10        0.39      1.05 o 
  -4   3   7        9.46       10.38      1.85 o 
  -3   3   7       13.85       12.48      1.92 o 
  -2   3   7       58.09       67.25      5.97 o 
  -1   3   7       34.45       35.37      2.70 o 
   0   3   7       31.11       30.30      2.79 o 
   1   3   7       22.92       16.78      2.19 o 
   2   3   7        0.30        0.21      1.21 o 
   3   3   7        5.58        7.23      2.83 o 
   4   3   7       15.08       15.87      3.93 o 
  -8   4   7       52.26       57.35      7.07 o 
  -7   4   7       72.17       76.88      5.14 o 
  -6   4   7       57.39       60.63      4.66 o 
  -5   4   7       97.12       93.93      5.10 o 
  -4   4   7       12.87        9.48      1.83 o 
  -3   4   7        0.24        0.00      1.09 o 
  -2   4   7       67.51       70.08      6.28 o 
  -1   4   7      141.98      134.34      9.58 o 
   0   4   7        4.28        7.38      2.83 o 
   1   4   7        1.76        0.94      1.33 o 
   2   4   7       12.40       11.71      2.28 o 
   3   4   7        0.55        0.00      2.20 o 
  -8   5   7       38.68       39.97      4.14 o 
  -7   5   7       54.03       59.25      5.81 o 
  -6   5   7      151.52      171.02      8.88 o 
  -5   5   7       74.45       73.12      9.51 o 
  -4   5   7       52.89       51.81      4.64 o 
  -3   5   7      103.31      112.81      8.64 o 
  -2   5   7      132.04      134.81      9.90 o 
  -1   5   7       55.67       63.01      7.07 o 
   0   5   7       81.41       72.59      7.86 o 
   1   5   7        3.06        2.83      2.67 o 
  -7   6   7      139.35      135.60      7.17 o 
  -6   6   7        8.99        7.84      3.46 o 
  -5   6   7        8.85        4.76      1.74 o 
  -4   6   7       31.31       33.62      3.42 o 
  -3   6   7       11.92        9.11      3.46 o 
  -2   6   7      147.65      142.20     10.68 o 
  -1   6   7      138.91      160.11     11.63 o 
   0   6   7       19.46       18.07      4.40 o 
  -6   7   7        8.96        6.56      2.33 o 
  -5   7   7        8.21        5.63      2.08 o 
  -4   7   7        2.66        3.77      2.99 o 
  -3   7   7        4.19        2.83      2.51 o 
  -2   7   7        7.56        4.24      2.99 o 
  -1 -10   8       21.57       22.20      4.87 o 
   0 -10   8        7.92        9.38      1.61 o 
   1 -10   8        5.64        3.12      1.29 o 
   2 -10   8        0.85        0.80      1.09 o 
   3 -10   8       42.36       45.03      3.20 o 
   4 -10   8       58.74       67.32      3.71 o 
  -3  -9   8       25.80       24.30      2.91 o 
  -2  -9   8       16.77       15.53      2.28 o 
  -1  -9   8       36.96       34.05      2.64 o 
   0  -9   8       65.47       64.56      3.36 o 
   1  -9   8      102.44       95.55      4.12 o 
   2  -9   8        0.41        0.00      0.88 o 
   3  -9   8        4.17        0.89      1.05 o 
   4  -9   8       27.51       24.10      2.91 o 
   5  -9   8       15.39       14.74      2.50 o 
  -4  -8   8       11.22       12.05      2.28 o 
  -3  -8   8       55.19       53.71      3.85 o 
  -2  -8   8      143.19      129.27      7.54 o 
  -1  -8   8      149.46      126.76      4.82 o 
   0  -8   8       78.76       79.93      3.52 o 
   1  -8   8      130.06      127.66      4.76 o 
   2  -8   8       33.19       33.10      2.43 o 
   3  -8   8      106.67      117.63      4.60 o 
   4  -8   8      193.79      197.54      8.41 o 
   5  -8   8       66.92       74.87      4.74 o 
   6  -8   8       31.44       35.65      3.77 o 
  -5  -7   8        5.98        5.15      1.92 o 
  -4  -7   8       12.52       12.06      2.16 o 
  -3  -7   8       53.40       46.41      3.60 o 
  -2  -7   8       10.65       11.65      1.59 o 
  -1  -7   8      721.64      681.77     18.40 o 
   0  -7   8       59.25       63.26      2.95 o 
   1  -7   8       82.71       82.41      4.31 o 
   2  -7   8      129.75      136.37      8.18 o 
   3  -7   8       69.66       69.18      4.14 o 
   4  -7   8      245.76      249.47     10.76 o 
   5  -7   8      213.30      249.15     12.88 o 
   6  -7   8       36.02       33.31      3.61 o 
  -6  -6   8       16.04       17.88      2.72 o 
  -5  -6   8        0.17        0.94      1.39 o 
  -4  -6   8       48.44       39.97      3.38 o 
  -3  -6   8       46.98       47.52      3.49 o 
  -2  -6   8       20.12       20.34      1.78 o 
  -1  -6   8      117.87      122.90      4.40 o 
   0  -6   8       31.13       31.10      2.02 o 
   1  -6   8        0.27        0.34      0.71 o 
   2  -6   8       67.71       68.57      2.96 o 
   3  -6   8        5.59        6.05      1.56 o 
   4  -6   8      145.94      160.13      9.90 o 
   5  -6   8       52.97       49.44      4.16 o 
   6  -6   8        2.19        0.00      1.47 o 
   7  -6   8        0.26        0.00      2.04 o 
  -6  -5   8       28.32       23.84      3.69 o 
  -5  -5   8        0.80        0.00      1.41 o 
  -4  -5   8       57.66       54.11      8.09 o 
  -3  -5   8        4.16        3.29      1.26 o 
  -2  -5   8      179.69      180.21      5.77 o 
  -1  -5   8      121.89      131.45      4.46 o 
   0  -5   8       12.02       14.40      1.38 o 
   1  -5   8       62.25       59.92      2.56 o 
   2  -5   8       62.81       58.88      6.13 o 
   3  -5   8       94.82       86.83      4.70 o 
   4  -5   8       80.63       89.07      6.83 o 
   5  -5   8        7.18        4.50      1.73 o 
   6  -5   8        2.29        0.96      1.47 o 
   7  -5   8       13.60       21.53      4.24 o 
  -7  -4   8      100.79       95.22      7.86 o 
  -6  -4   8      219.66      206.71     12.81 o 
  -5  -4   8        0.83        0.00      1.05 o 
  -4  -4   8      106.66      114.76      5.28 o 
  -3  -4   8       96.13      104.35      3.84 o 
  -2  -4   8      549.72      485.56     37.47 o 
  -1  -4   8      522.89      535.71     20.24 o 
   0  -4   8      324.38      313.16      8.83 o 
   1  -4   8       49.59       51.38      3.28 o 
   2  -4   8       84.44       94.55      4.76 o 
   3  -4   8      257.04      270.78     12.02 o 
   4  -4   8       74.49       74.07      6.28 o 
   5  -4   8       70.33       86.34      5.81 o 
   6  -4   8        0.09        1.89      2.04 o 
  -7  -3   8       30.40       29.54      4.71 o 
  -6  -3   8       13.26        9.44      4.32 o 
  -5  -3   8       29.25       31.98      2.99 o 
  -4  -3   8       98.45       95.85      3.69 o 
  -3  -3   8      408.46      380.10     26.07 o 
  -2  -3   8      865.87      890.28     23.08 o 
  -1  -3   8      729.55      747.45     19.48 o 
   0  -3   8      104.35      106.62      3.65 o 
   1  -3   8       60.38       55.88      3.38 o 
   2  -3   8      312.04      339.04     12.32 o 
   3  -3   8      364.91      400.38     14.37 o 
   4  -3   8      203.63      231.87      9.44 o 
   5  -3   8      135.99      132.07      6.38 o 
   6  -3   8       23.88       23.41      4.24 o 
  -8  -2   8        0.15        1.41      2.04 o 
  -7  -2   8       28.17       29.85      4.56 o 
  -6  -2   8        1.86        2.51      1.33 o 
  -5  -2   8        0.94        0.58      0.94 o 
  -4  -2   8        0.62        0.27      0.69 o 
  -3  -2   8       87.13       82.05      3.19 o 
  -2  -2   8      202.50      216.59     11.94 o 
  -1  -2   8       35.92       27.03      1.67 o 
   0  -2   8       28.06       32.61      2.71 o 
   1  -2   8       53.07       60.70      6.52 o 
   2  -2   8        0.36        0.00      0.94 o 
   3  -2   8       36.32       35.81      3.22 o 
   4  -2   8      139.88       91.45      7.23 o 
   5  -2   8       28.35       26.28      3.04 o 
   6  -2   8        2.58        4.40      2.51 o 
  -8  -1   8        6.39        6.60      2.99 o 
  -7  -1   8       42.11       40.38      5.34 o 
  -6  -1   8        6.98        6.60      2.36 o 
  -5  -1   8        0.23        0.51      0.77 o 
  -4  -1   8        9.70        9.03      2.02 o 
  -3  -1   8        8.93        9.38      1.19 o 
  -2  -1   8      116.37      121.97      4.08 o 
  -1  -1   8        4.29        5.72      1.21 o 
   0  -1   8        9.58        9.92      2.59 o 
   1  -1   8      258.81      256.86      9.64 o 
   2  -1   8        2.45        1.89      1.11 o 
   3  -1   8       62.00       59.69      3.82 o 
   4  -1   8        5.51        3.41      1.59 o 
   5  -1   8       13.38        7.86      2.83 o 
   6  -1   8        6.99        1.57      2.20 o 
  -8   0   8       76.35       74.16      8.01 o 
  -7   0   8      149.00      164.82     10.84 o 
  -6   0   8      106.80      105.43      7.70 o 
  -5   0   8       37.83       46.47      3.56 o 
  -4   0   8       21.96       25.40      2.44 o 
  -3   0   8      379.80      413.10     11.39 o 
  -2   0   8      546.28      563.65     14.99 o 
  -1   0   8       78.03       80.21      4.03 o 
   0   0   8      288.95      278.12     10.24 o 
   1   0   8       11.47       12.10      2.99 o 
   2   0   8       72.10       67.82      8.80 o 
   3   0   8      128.96      122.08      8.17 o 
   4   0   8       26.07       19.33      3.77 o 
   5   0   8        0.15        1.89      2.20 o 
  -8   1   8      113.20      100.56      8.33 o 
  -7   1   8      112.60      125.38      9.27 o 
  -6   1   8       23.55       25.63      3.06 o 
  -5   1   8       52.74       54.36      3.76 o 
  -4   1   8       92.57       98.37     11.31 o 
  -3   1   8      494.34      486.37     16.75 o 
  -2   1   8      735.39      694.19     51.22 o 
  -1   1   8      853.86      861.01     27.81 o 
   0   1   8        3.80        5.31      1.31 o 
   1   1   8       38.67       36.68      4.09 o 
   2   1   8      252.67      266.02     13.67 o 
   3   1   8       44.63       49.33      4.05 o 
   4   1   8       98.25      105.59      8.33 o 
  -8   2   8       17.11       15.71      3.93 o 
  -7   2   8        8.13        6.60      2.83 o 
  -6   2   8        2.06        1.99      1.39 o 
  -5   2   8        0.39        0.00      1.57 o 
  -4   2   8        1.10        2.51      1.36 o 
  -3   2   8      836.18      838.07     27.62 o 
  -2   2   8       27.66       31.58      4.56 o 
  -1   2   8        0.38        0.63      0.98 o 
   0   2   8        0.65        0.38      0.98 o 
   1   2   8        0.18        0.00      1.05 o 
   2   2   8       68.19       72.92      7.70 o 
   3   2   8      122.89      147.70     10.06 o 
   4   2   8       32.87       34.10      5.19 o 
  -8   3   8       50.88       61.59      7.38 o 
  -7   3   8       13.98       17.09      3.93 o 
  -6   3   8       13.36       11.76      2.33 o 
  -5   3   8        2.95        1.21      1.27 o 
  -4   3   8       30.18       28.06      2.86 o 
  -3   3   8        4.68        4.56      2.36 o 
  -2   3   8       25.56       25.14      4.24 o 
  -1   3   8        1.47        0.00      1.89 o 
   0   3   8        0.45        0.69      1.49 o 
   1   3   8        3.30        2.20      1.73 o 
   2   3   8        0.19        0.03      1.32 o 
   3   3   8        6.78        2.99      2.51 o 
  -7   4   8       16.65       12.81      3.30 o 
  -6   4   8       34.59       35.05      9.90 o 
  -5   4   8       21.44       17.25      2.59 o 
  -4   4   8      139.86      143.34      6.75 o 
  -3   4   8      199.97      208.97     13.20 o 
  -2   4   8       26.13       18.07      3.93 o 
  -1   4   8       71.14       70.55      7.70 o 
   0   4   8        2.20        1.89      2.51 o 
   1   4   8        8.55       12.10      3.61 o 
   2   4   8        5.62        8.64      3.14 o 
  -7   5   8        2.91        1.24      1.72 o 
  -6   5   8       80.81       78.84      7.31 o 
  -5   5   8       31.34       27.18      4.09 o 
  -4   5   8       37.18       43.37      6.13 o 
  -3   5   8      161.37      175.98     12.26 o 
  -2   5   8      188.87      204.89     13.67 o 
  -1   5   8       36.90       37.87      5.97 o 
   0   5   8        3.31        0.31      2.51 o 
   1   5   8        8.16        6.13      3.46 o 
  -6   6   8        0.08        0.00      1.72 o 
  -5   6   8        0.12        0.00      2.51 o 
  -4   6   8       30.91       26.24      5.03 o 
  -3   6   8       34.20       32.68      5.50 o 
  -2   6   8       42.99       39.91      6.13 o 
  -1   6   8        0.44        0.63      2.83 o 
   0 -10   9        9.87        8.42      1.65 o 
   1 -10   9       12.55       12.05      1.86 o 
   2 -10   9        0.77        0.00      1.12 o 
   3 -10   9        4.63        2.61      1.87 o 
   4 -10   9        8.25        7.17      3.06 o 
  -2  -9   9       40.76       46.34      3.80 o 
  -1  -9   9       11.54       12.85      1.73 o 
   0  -9   9       44.23       41.49      3.11 o 
   1  -9   9       17.87       16.87      1.91 o 
   2  -9   9       70.61       61.82      4.61 o 
   3  -9   9       44.14       44.01      3.85 o 
   4  -9   9       23.77       23.16      2.99 o 
   5  -9   9       12.03       12.18      2.45 o 
  -4  -8   9        8.10        5.40      1.83 o 
  -3  -8   9       75.72       86.41      4.87 o 
  -2  -8   9      191.31      183.52      9.03 o 
  -1  -8   9       39.84       38.75      2.71 o 
   0  -8   9       77.10       76.17      3.49 o 
   1  -8   9       67.69       76.06      3.47 o 
   2  -8   9      155.33      168.81      5.92 o 
   3  -8   9      170.43      184.72      8.07 o 
   4  -8   9      193.41      213.54      9.19 o 
   5  -8   9       38.89       37.17      3.82 o 
  -5  -7   9        0.34        0.91      1.39 o 
  -4  -7   9        2.56        0.71      1.33 o 
  -3  -7   9       51.59       43.88      3.49 o 
  -2  -7   9       33.49       42.87      2.80 o 
  -1  -7   9      130.68      128.59      6.91 o 
   0  -7   9       17.73       15.76      1.70 o 
   1  -7   9       20.46       17.51      1.78 o 
   2  -7   9       35.81       40.65      5.97 o 
   3  -7   9      148.21      157.90      7.20 o 
   4  -7   9      127.24      130.56      6.59 o 
   5  -7   9        7.74        6.86      2.04 o 
   6  -7   9        4.55        6.63      2.04 o 
  -5  -6   9        1.25        1.26      1.43 o 
  -4  -6   9        3.32        1.54      1.27 o 
  -3  -6   9      123.24      117.96      5.66 o 
  -2  -6   9       35.40       37.34      2.50 o 
  -1  -6   9       16.02       12.95      1.46 o 
   0  -6   9       75.80       74.78      3.17 o 
   1  -6   9      129.79      129.87      5.97 o 
   2  -6   9        1.80        0.03      1.05 o 
   3  -6   9       96.56      109.30      5.60 o 
   4  -6   9       31.71       25.18      3.02 o 
   5  -6   9        0.47        0.00      1.43 o 
   6  -6   9        1.90        2.07      1.74 o 
  -6  -5   9       12.60       14.65      2.44 o 
  -5  -5   9       19.05       17.01      2.44 o 
  -4  -5   9       36.95       37.13      4.24 o 
  -3  -5   9      127.32      135.54      4.84 o 
  -2  -5   9       92.33       93.93      4.66 o 
  -1  -5   9       11.01        8.65      1.63 o 
   0  -5   9        4.71        6.70      1.07 o 
   1  -5   9        2.61        3.14      1.21 o 
   2  -5   9      203.97      205.20     12.41 o 
   3  -5   9      125.74      135.96      6.49 o 
   4  -5   9       36.79       44.37      3.93 o 
   5  -5   9       44.04       50.51      4.28 o 
   6  -5   9        6.80        9.33      2.33 o 
  -7  -4   9       28.34       30.03      5.03 o 
  -6  -4   9       23.02       24.76      3.85 o 
  -5  -4   9        6.77       10.73      2.04 o 
  -4  -4   9      145.38      140.74     11.94 o 
  -3  -4   9      399.29      371.18     23.76 o 
  -2  -4   9      693.69      687.21     18.28 o 
  -1  -4   9      328.39      325.28      9.29 o 
   0  -4   9       14.56       14.47      2.36 o 
   1  -4   9      260.16      260.42     14.22 o 
   2  -4   9      276.68      272.72     10.55 o 
   3  -4   9      118.85      127.46      6.22 o 
   4  -4   9      142.85      152.89      7.16 o 
   5  -4   9       22.01       21.95      3.93 o 
   6  -4   9        3.98        2.99      2.36 o 
  -7  -3   9        1.07        1.89      1.89 o 
  -6  -3   9        5.57        3.26      1.50 o 
  -5  -3   9        6.28        6.93      2.83 o 
  -4  -3   9      163.91      171.33      7.05 o 
  -3  -3   9      393.76      405.99     11.44 o 
  -2  -3   9      186.77      202.08      6.30 o 
  -1  -3   9       39.11       34.10      2.75 o 
   0  -3   9       43.06       42.91      6.28 o 
   1  -3   9      112.98      115.23      5.49 o 
   2  -3   9       29.38       36.79      3.31 o 
   3  -3   9      668.57      717.62     24.24 o 
   4  -3   9       53.79       50.67      4.17 o 
   5  -3   9       14.68        5.28      7.62 o 
   6  -3   9       23.90       21.21      4.24 o 
  -8  -2   9        4.46        9.11      3.14 o 
  -7  -2   9        3.97        3.46      2.04 o 
  -6  -2   9        0.12        0.94      1.73 o 
  -5  -2   9        1.19        1.59      1.02 o 
  -4  -2   9        7.85        3.83      1.76 o 
  -3  -2   9       24.25       28.35      3.24 o 
  -2  -2   9       76.33       78.65      5.42 o 
  -1  -2   9        3.32        1.96      1.00 o 
   0  -2   9      111.80      103.37      5.03 o 
   1  -2   9       24.13       29.44      2.82 o 
   2  -2   9        4.77        3.23      1.73 o 
   3  -2   9      106.66      104.71      5.43 o 
   4  -2   9       19.72       16.55      2.48 o 
   5  -2   9        0.31        0.00      1.73 o 
  -8  -1   9       48.19       65.68      7.54 o 
  -7  -1   9       41.08       47.14      5.97 o 
  -6  -1   9        6.60        2.83      1.89 o 
  -5  -1   9        2.30        0.79      1.11 o 
  -4  -1   9       68.13       68.90      3.00 o 
  -3  -1   9       98.75      117.44      4.19 o 
  -2  -1   9       76.36       77.51      4.00 o 
  -1  -1   9       67.40       64.54      4.01 o 
   0  -1   9        3.33        4.38      1.27 o 
   1  -1   9       65.76       67.02      3.93 o 
   2  -1   9      116.89      124.89      7.07 o 
   3  -1   9       42.71       35.38      3.33 o 
   4  -1   9        0.68        0.51      1.27 o 
   5  -1   9        0.64        2.51      2.36 o 
  -8   0   9       75.61       90.66      8.17 o 
  -7   0   9       38.55       40.54      5.50 o 
  -6   0   9       17.96       16.18      3.30 o 
  -5   0   9       70.99       68.35      5.97 o 
  -4   0   9      198.47      219.88      8.76 o 
  -3   0   9      400.69      416.12     11.59 o 
  -2   0   9     1278.73     1176.27     37.25 o 
  -1   0   9       36.13       31.56      2.87 o 
   0   0   9       49.98       51.08      3.46 o 
   1   0   9      143.14      142.73      6.46 o 
   2   0   9       64.14       67.46      4.20 o 
   3   0   9      138.40      137.23      6.66 o 
   4   0   9       25.65       36.14      5.03 o 
  -8   1   9       11.76        8.17      3.30 o 
  -7   1   9       42.90       46.51      5.81 o 
  -6   1   9        0.76        1.65      1.44 o 
  -5   1   9       38.61       40.51      4.87 o 
  -4   1   9      470.67      483.11     17.03 o 
  -3   1   9      178.60      192.16     12.10 o 
  -2   1   9      255.76      261.14     15.08 o 
  -1   1   9       15.45       18.76      3.14 o 
   0   1   9       16.01       15.37      2.08 o 
   1   1   9       61.38       73.76      4.36 o 
   2   1   9      164.23      175.98      7.87 o 
   4   1   9       27.25       33.62      5.19 o 
  -8   2   9        6.81       12.10      3.77 o 
  -7   2   9        0.65        0.00      2.04 o 
  -6   2   9        1.36        0.24      1.32 o 
  -5   2   9        7.86        5.87      1.77 o 
  -4   2   9       11.12       10.37      3.30 o 
  -3   2   9      174.06      157.75     10.68 o 
  -2   2   9       13.18       11.16      3.14 o 
  -1   2   9        9.05        4.24      2.36 o 
   0   2   9       29.63       26.00      5.26 o 
   1   2   9        1.56        1.02      1.89 o 
   2   2   9       31.19       31.44      3.44 o 
   3   2   9       10.17        7.86      3.14 o 
  -8   3   9       18.41       12.88      3.93 o 
  -7   3   9        4.27        4.15      1.99 o 
  -6   3   9       71.15       65.05      7.38 o 
  -5   3   9       65.51       68.11      4.57 o 
  -4   3   9       18.88       15.71      3.61 o 
  -3   3   9       22.54       24.83      4.56 o 
  -2   3   9       27.57       23.88      4.40 o 
  -1   3   9        1.36        0.00      1.73 o 
   0   3   9       34.62       31.58      5.03 o 
   1   3   9        0.10        0.31      2.36 o 
   2   3   9        2.98        1.41      1.54 o 
  -7   4   9       33.45       33.02      3.72 o 
  -6   4   9       49.54       45.54      5.50 o 
  -5   4   9       28.15       30.48      5.34 o 
  -4   4   9       79.43       74.63      8.01 o 
  -3   4   9      102.69      102.29      8.96 o 
  -2   4   9       43.10       41.48      6.28 o 
  -1   4   9        9.12       12.26      3.77 o 
   0   4   9        4.49        7.23      3.30 o 
   1   4   9       22.17       24.35      4.87 o 
  -6   5   9        7.25        7.38      3.61 o 
  -5   5   9       36.55       42.74      6.44 o 
  -4   5   9       68.94       70.86      8.17 o 
  -3   5   9      111.19      109.36      9.58 o 
  -2   5   9       44.62       53.11      7.38 o 
  -1   5   9        1.53        0.00      2.20 o 
  -4   6   9       19.67       23.10      5.03 o 
   1 -10  10        6.48        6.57      1.52 o 
   2 -10  10       11.29       11.30      2.26 o 
  -2  -9  10       34.31       34.01      3.38 o 
  -1  -9  10       14.84       14.52      1.98 o 
   0  -9  10       36.98       38.72      2.87 o 
   1  -9  10       44.26       49.18      4.59 o 
   2  -9  10       76.80       76.80      4.98 o 
   3  -9  10       62.22       68.12      6.44 o 
   4  -9  10       26.21       35.39      3.76 o 
  -3  -8  10       60.35       57.58      4.11 o 
  -2  -8  10       82.78       79.86      4.47 o 
  -1  -8  10       24.84       25.48      2.28 o 
   0  -8  10       63.36       68.88      3.43 o 
   1  -8  10       40.50       40.25      3.66 o 
   2  -8  10      134.50      138.23      6.75 o 
   3  -8  10      195.68      209.87      9.15 o 
   4  -8  10       35.96       35.66      6.21 o 
   5  -8  10        8.83        5.39      2.15 o 
  -4  -7  10       10.95        7.33      1.99 o 
  -3  -7  10       30.38       33.55      3.15 o 
  -2  -7  10       25.40       21.39      2.70 o 
  -1  -7  10        0.16        0.25      1.05 o 
   0  -7  10        7.94        7.04      1.27 o 
   1  -7  10        1.48        0.83      1.27 o 
   2  -7  10       82.79       99.36      5.41 o 
   3  -7  10       43.42       51.47      7.38 o 
   4  -7  10        9.96        7.74      2.04 o 
   5  -7  10        2.95        1.95      1.66 o 
  -5  -6  10        3.70        0.00      1.25 o 
  -4  -6  10       25.33       27.80      2.91 o 
  -3  -6  10       29.71       30.97      2.86 o 
  -2  -6  10        0.84        0.00      0.66 o 
  -1  -6  10       15.36       15.34      1.64 o 
   0  -6  10       36.38       38.25      4.56 o 
   1  -6  10        4.86        6.30      1.61 o 
   2  -6  10      132.03      137.14      6.99 o 
   3  -6  10       11.98        8.45      1.96 o 
   4  -6  10        8.62       10.52      2.22 o 
   5  -6  10        8.17       11.22      2.41 o 
  -6  -5  10       13.97       18.33      2.64 o 
  -5  -5  10       21.61       28.24      2.99 o 
  -4  -5  10       96.68      112.83      5.44 o 
  -3  -5  10      192.80      165.83      9.57 o 
  -2  -5  10      114.08      115.36      4.35 o 
  -1  -5  10        4.12        3.12      1.32 o 
   0  -5  10       65.33       65.39      3.93 o 
   1  -5  10      213.81      224.84      9.13 o 
   2  -5  10       79.92       93.17      7.54 o 
   3  -5  10       25.22       25.10      3.09 o 
   4  -5  10       36.52       35.73      6.99 o 
   5  -5  10       26.25       28.29      3.85 o 
  -6  -4  10        8.54       16.11      4.95 o 
  -5  -4  10      101.43       87.44     10.13 o 
  -4  -4  10      241.79      243.88      9.33 o 
  -3  -4  10      256.67      271.11      8.28 o 
  -2  -4  10       59.58       61.41      3.75 o 
  -1  -4  10      109.47      106.81      5.26 o 
   0  -4  10      116.02      121.92      5.81 o 
   1  -4  10      132.70      129.59      6.15 o 
   2  -4  10      535.63      573.16     19.98 o 
   3  -4  10       44.24       44.88      3.93 o 
   4  -4  10       49.06       57.29      4.60 o 
   5  -4  10       21.35       18.25      4.64 o 
  -7  -3  10        6.17       12.73      3.30 o 
  -6  -3  10        0.90        1.10      1.33 o 
  -5  -3  10       28.80       28.35      2.83 o 
  -4  -3  10       34.61       38.80      3.46 o 
  -3  -3  10      108.67      106.57      5.03 o 
  -2  -3  10        0.26        1.43      1.05 o 
  -1  -3  10        8.15        7.66      1.89 o 
   0  -3  10       22.64       21.25      2.48 o 
   1  -3  10       37.57       39.01      6.76 o 
   2  -3  10       78.00       90.63      5.14 o 
   3  -3  10       97.77       98.64      5.59 o 
   4  -3  10        7.29        3.41      1.74 o 
   5  -3  10        2.26        2.20      1.72 o 
  -7  -2  10        0.32        0.00      1.73 o 
  -6  -2  10        0.37        0.00      1.73 o 
  -5  -2  10        8.61        8.64      2.51 o 
  -4  -2  10       53.55       64.32      3.04 o 
  -3  -2  10        0.27        1.04      0.87 o 
  -2  -2  10        0.41        0.11      1.89 o 
  -1  -2  10        1.04        0.00      0.90 o 
   0  -2  10      277.27      266.42     10.30 o 
   1  -2  10      267.44      267.17     11.31 o 
   2  -2  10       19.68       20.75      2.71 o 
   3  -2  10        0.71        0.59      1.27 o 
   4  -2  10        0.29        0.47      1.47 o 
  -7  -1  10        4.15        8.96      2.99 o 
  -6  -1  10       41.83       51.22      5.81 o 
  -5  -1  10        8.41        7.90      1.74 o 
  -4  -1  10      219.69      226.31      9.03 o 
  -3  -1  10      247.62      256.94      9.71 o 
  -2  -1  10        2.17        3.47      1.32 o 
  -1  -1  10       11.09        8.96      2.67 o 
   0  -1  10       35.09       43.79      3.58 o 
   1  -1  10      100.32      101.00      5.30 o 
   2  -1  10       39.59       40.06      3.62 o 
   3  -1  10       10.63       12.41      2.23 o 
   4  -1  10       11.74        9.09      4.01 o 
  -8   0  10       19.55       23.73      4.87 o 
  -7   0  10        1.67        2.20      2.36 o 
  -6   0  10       26.05       39.91      5.19 o 
  -5   0  10      180.59      190.11      8.10 o 
  -4   0  10      401.74      423.60     22.31 o 
  -3   0  10      205.65      208.82     12.73 o 
  -2   0  10      173.91      167.29      9.19 o 
  -1   0  10        0.90        1.18      1.02 o 
   0   0  10      125.90      139.80      6.44 o 
   1   0  10      154.86      157.91     12.73 o 
   2   0  10      108.15      122.35      6.83 o 
   3   0  10       37.48       38.43      3.77 o 
  -8   1  10        0.63        2.83      2.67 o 
  -7   1  10        8.18        6.13      2.67 o 
  -6   1  10       12.66        7.15      4.95 o 
  -5   1  10       33.47       32.50      3.24 o 
  -4   1  10      338.70      319.43     18.07 o 
  -3   1  10        4.38        2.83      2.20 o 
  -2   1  10        8.59        5.34      2.36 o 
  -1   1  10        8.56        6.91      2.83 o 
   0   1  10       46.36       46.95      3.47 o 
   1   1  10      114.80      121.05      6.06 o 
   2   1  10      107.54      126.37     10.68 o 
   3   1  10        6.89        6.37      1.99 o 
  -7   2  10        5.18        0.94      2.20 o 
  -6   2  10        0.20        0.20      1.50 o 
  -5   2  10        4.77        1.73      2.36 o 
  -4   2  10        2.23        1.57      2.20 o 
  -3   2  10        0.20        0.16      2.20 o 
  -2   2  10        4.08        2.99      2.36 o 
  -1   2  10        1.44        0.31      1.89 o 
   0   2  10        0.81        0.00      2.20 o 
   1   2  10       11.73       10.46      2.23 o 
   2   2  10        0.41        0.00      1.43 o 
  -7   3  10        8.62        9.53      4.64 o 
  -6   3  10        1.30        2.67      2.67 o 
  -5   3  10       89.39      104.96      9.11 o 
  -4   3  10       62.62       60.65      7.23 o 
  -3   3  10       34.95       24.20      4.71 o 
  -2   3  10        0.27        0.00      2.04 o 
  -1   3  10        8.07       13.20      3.93 o 
   0   3  10        2.94        4.40      2.99 o 
   1   3  10        8.20       13.20      3.77 o 
  -6   4  10       29.87       23.41      4.87 o 
  -5   4  10       67.04       83.90      9.11 o 
  -4   4  10       85.74      100.72      8.96 o 
  -3   4  10       74.34       79.66      8.96 o 
  -2   4  10        2.33        4.71      3.14 o 
  -1   4  10        5.44        4.71      3.30 o 
  -4   5  10       48.44       47.92      7.23 o 
  -3   5  10        5.11        0.31      2.83 o 
  -1  -9  11       25.45       25.18      2.42 o 
   0  -9  11       47.61       51.76      4.43 o 
   1  -9  11       84.27       91.44      5.46 o 
   2  -9  11      104.08      117.26      6.33 o 
  -3  -8  11       32.85       33.06      3.31 o 
  -2  -8  11        9.42        8.11      1.81 o 
  -1  -8  11       15.19       14.58      3.07 o 
   0  -8  11       10.76       12.41      2.26 o 
   1  -8  11       67.87       71.89      4.79 o 
   2  -8  11       67.17       83.10      5.40 o 
   3  -8  11       34.66       34.67      3.70 o 
   4  -8  11        2.56        0.00      1.73 o 
  -4  -7  11        6.34        4.16      1.78 o 
  -3  -7  11       14.00       12.57      2.16 o 
  -2  -7  11        7.80        6.44      1.77 o 
  -1  -7  11       39.24       38.45      3.50 o 
   0  -7  11        4.25        1.99      1.47 o 
   1  -7  11       68.96       81.90      4.81 o 
   2  -7  11       35.56       32.28      3.35 o 
   3  -7  11        0.45        0.74      1.39 o 
   4  -7  11        2.66        1.92      1.74 o 
  -5  -6  11       18.15       22.15      4.79 o 
  -4  -6  11       39.05       39.13      5.50 o 
  -3  -6  11        4.01        3.40      1.47 o 
  -2  -6  11        0.67        0.00      1.10 o 
  -1  -6  11        1.92        2.03      1.36 o 
   0  -6  11      130.33      128.77      6.26 o 
   1  -6  11       43.46       44.21      3.85 o 
   2  -6  11       23.29       24.38      5.19 o 
   3  -6  11        1.08        0.00      1.31 o 
   4  -6  11       82.25       93.52      7.93 o 
  -5  -5  11       44.80       57.74      9.98 o 
  -4  -5  11      184.47      200.33      8.22 o 
  -3  -5  11       78.77       79.47      3.63 o 
  -2  -5  11       66.82       59.65      3.80 o 
  -1  -5  11       33.06       42.99      6.60 o 
   0  -5  11      162.24      165.11      7.40 o 
   1  -5  11      128.89      127.12      7.70 o 
   2  -5  11       91.38       97.31      5.53 o 
   3  -5  11       14.59       16.46      6.36 o 
   4  -5  11       16.49       17.08      5.66 o 
  -6  -4  11       30.45       34.10      4.87 o 
  -5  -4  11       91.73       77.68      4.55 o 
  -4  -4  11       83.95       85.12      4.55 o 
  -3  -4  11       32.39       38.67      2.62 o 
  -2  -4  11        3.07        2.95      1.47 o 
  -1  -4  11       77.50       65.50      4.19 o 
   0  -4  11       82.86       80.71      4.67 o 
   1  -4  11      113.42      139.52      6.78 o 
   2  -4  11      321.21      320.34     13.04 o 
   3  -4  11        1.83        2.64      1.59 o 
   4  -4  11       24.43       20.34      4.09 o 
  -6  -3  11        0.27        0.00      1.89 o 
  -5  -3  11       30.79       29.13      2.94 o 
  -4  -3  11        1.22        0.00      0.90 o 
  -3  -3  11       20.36        7.99      7.86 o 
  -2  -3  11        4.49        2.22      1.36 o 
  -1  -3  11       25.85       16.52      2.23 o 
   0  -3  11       57.46       56.52      4.00 o 
   1  -3  11       53.96       50.11      4.09 o 
   2  -3  11       20.29       19.60      2.99 o 
   3  -3  11        0.85        1.28      1.43 o 
   4  -3  11        1.39        0.57      1.61 o 
  -7  -2  11        2.40        4.40      2.51 o 
  -6  -2  11        1.21        1.57      2.04 o 
  -5  -2  11       37.89       45.09      5.03 o 
  -4  -2  11       34.48       34.57      4.87 o 
  -3  -2  11       24.92       26.01      3.30 o 
  -2  -2  11       13.11       10.62      1.85 o 
  -1  -2  11        0.24        0.00      1.05 o 
   0  -2  11        9.95       13.48      3.30 o 
   1  -2  11       47.74       44.58      3.91 o 
   2  -2  11        5.59        4.97      1.72 o 
   3  -2  11        3.87        3.57      1.72 o 
  -7  -1  11        2.24        4.87      2.67 o 
  -6  -1  11       82.30      105.12      8.01 o 
  -5  -1  11      107.15      124.57      6.15 o 
  -4  -1  11      212.02      201.43     12.57 o 
  -3  -1  11      113.87      102.44      8.01 o 
  -2  -1  11        8.54        6.21      1.96 o 
  -1  -1  11      100.46       91.92      7.54 o 
   0  -1  11       84.05       94.79      5.14 o 
   1  -1  11      108.36      106.18      5.73 o 
   2  -1  11       31.60       34.18      3.93 o 
   3  -1  11        0.27        0.00      1.45 o 
  -7   0  11        1.87        0.47      2.20 o 
  -6   0  11       89.07       87.99      7.07 o 
  -5   0  11      151.32      143.61     10.06 o 
  -4   0  11       94.62       99.62      8.17 o 
  -3   0  11        5.47        3.14      2.36 o 
  -2   0  11       12.56       13.83      3.46 o 
  -1   0  11       73.84       75.93      6.91 o 
   0   0  11       87.01       83.13      4.79 o 
   1   0  11      133.58      140.39      6.89 o 
   2   0  11       38.42       44.27      4.00 o 
  -7   1  11        0.86        0.00      2.20 o 
  -6   1  11       11.16       13.83      3.93 o 
  -5   1  11        9.63       11.63      3.30 o 
  -4   1  11        0.80        0.31      2.20 o 
  -3   1  11        1.28        0.47      2.20 o 
  -2   1  11        7.07        4.24      2.51 o 
  -1   1  11        1.50        0.79      2.20 o 
   0   1  11       51.46       57.04      7.07 o 
   1   1  11       22.49       29.32      3.38 o 
   2   1  11        0.17        0.64      1.43 o 
  -6   2  11       14.53       12.88      3.77 o 
  -5   2  11       13.92       14.14      3.93 o 
  -4   2  11        8.98        3.46      2.83 o 
  -3   2  11        0.39        1.57      2.36 o 
  -2   2  11        4.67        2.51      2.51 o 
  -1   2  11        0.57        2.20      2.51 o 
   0   2  11        4.25        3.14      2.83 o 
  -6   3  11       35.95       34.41      5.81 o 
  -5   3  11       34.73       38.97      6.28 o 
  -4   3  11       38.87       36.61      5.97 o 
  -3   3  11       10.23       12.10      3.77 o 
  -2   3  11        1.01        0.00      2.36 o 
  -1   3  11        9.96        9.11      3.46 o 
  -1  -8  12        1.37        0.35      1.47 o 
   0  -8  12       19.38       22.33      3.06 o 
   1  -8  12       52.82       50.36      4.45 o 
   2  -8  12        0.68        0.00      1.51 o 
  -3  -7  12        0.29        2.09      1.54 o 
  -2  -7  12       22.41       18.05      2.71 o 
  -1  -7  12        6.47        3.65      1.77 o 
   0  -7  12       20.03       23.25      3.06 o 
   1  -7  12       30.17       30.38      3.53 o 
   2  -7  12        0.59        0.30      1.33 o 
   3  -7  12       13.45       10.97      2.39 o 
  -4  -6  12       25.28       23.78      2.86 o 
  -3  -6  12        3.02        2.36      2.20 o 
  -2  -6  12       16.09       16.80      2.61 o 
  -1  -6  12       65.10       77.33      4.81 o 
   0  -6  12       82.59       79.96      7.07 o 
   1  -6  12       22.36       20.53      2.82 o 
   2  -6  12        1.45        0.00      1.32 o 
   3  -6  12        0.08        1.44      1.62 o 
  -5  -5  12       38.13       38.37      3.60 o 
  -4  -5  12       55.13       64.87      4.26 o 
  -3  -5  12        6.06        5.70      1.94 o 
  -2  -5  12      107.86      106.12      5.66 o 
  -1  -5  12       41.53       39.28      3.76 o 
   0  -5  12      152.33      145.88      8.48 o 
   1  -5  12      135.04      141.47      7.07 o 
   2  -5  12       11.86       10.36      2.30 o 
   3  -5  12       23.95       24.65      3.33 o 
  -5  -4  12       12.10        6.61      1.72 o 
  -4  -4  12        9.45        6.21      1.89 o 
  -3  -4  12        0.54        1.44      1.43 o 
  -2  -4  12        9.78       11.07      2.23 o 
  -1  -4  12       12.21       14.52      2.30 o 
   0  -4  12      106.29      117.73      6.11 o 
   1  -4  12       41.38       42.88      3.98 o 
   2  -4  12       19.44       20.35      2.99 o 
   3  -4  12        4.33        3.83      1.92 o 
  -6  -3  12        2.31        3.46      2.36 o 
  -4  -3  12        0.56        0.24      1.32 o 
  -3  -3  12        0.12        1.26      2.04 o 
  -2  -3  12       21.47       24.73      2.88 o 
  -1  -3  12       11.52       14.56      2.34 o 
   0  -3  12       66.95       65.31      4.49 o 
   1  -3  12        2.20        1.26      1.54 o 
   2  -3  12        0.06        0.69      1.59 o 
   3  -3  12       20.93       21.71      3.15 o 
  -6  -2  12       13.29        2.04      1.57 o 
  -5  -2  12       91.57       93.17      7.86 o 
  -4  -2  12       15.26       16.66      3.77 o 
  -3  -2  12        0.48        2.67      2.20 o 
  -2  -2  12        7.77        7.39      1.77 o 
  -1  -2  12       58.74       24.51      3.61 o 
   0  -2  12       46.47       45.11      5.11 o 
   1  -2  12        7.87        6.71      2.05 o 
   2  -2  12        5.15        2.70      1.72 o 
  -5  -1  12      118.00      129.47      9.74 o 
  -4  -1  12       35.43       43.52      5.81 o 
  -3  -1  12        1.88        2.67      2.51 o 
  -2  -1  12       55.43       41.95      5.81 o 
  -1  -1  12       76.81       86.69      4.98 o 
   0  -1  12       93.22      101.91      5.64 o 
   1  -1  12       62.86       65.50      4.68 o 
   2  -1  12        6.03        9.12      2.23 o 
  -5   0  12        7.50        8.33      3.30 o 
  -4   0  12        1.08        0.94      2.36 o 
  -3   0  12        1.42        1.10      2.04 o 
  -2   0  12       17.82        9.43      2.99 o 
  -1   0  12       90.11       70.55      7.70 o 
   0   0  12      107.80      110.14      9.11 o 
   1   0  12       14.72       15.19      2.59 o 
  -6   1  12        2.38        0.94      2.67 o 
  -5   1  12        0.70        0.00      2.51 o 
  -4   1  12        0.10        0.00      2.04 o 
  -3   1  12        0.57        0.31      2.04 o 
  -2   1  12        0.47        0.00      2.04 o 
  -1   1  12       10.86        8.17      3.46 o 
   0   1  12        0.22        0.63      2.51 o 
  -5   2  12       27.23       30.64      5.66 o 
  -4   2  12        3.26        0.94      2.51 o 
  -3   2  12        6.26        5.50      3.14 o 
  -2   2  12        0.16        1.41      2.67 o 
  -1   2  12       14.41       20.90      4.56 o 
  -1  -7  13       50.75       49.46      4.45 o 
   0  -7  13        2.74        7.09      2.30 o 
   1  -7  13        2.92        0.85      1.66 o 
  -3  -6  13       22.87       22.01      4.56 o 
  -2  -6  13       33.36       45.91      4.18 o 
  -1  -6  13       61.90       62.90      4.92 o 
   0  -6  13       39.78       35.99      5.19 o 
   1  -6  13       16.33       14.03      3.22 o 
   2  -6  13        3.11        0.80      1.66 o 
  -4  -5  13        7.00        5.50      2.99 o 
  -3  -5  13       11.73       11.14      2.34 o 
  -2  -5  13       37.69       41.27      3.96 o 
  -1  -5  13       56.95       59.06      9.66 o 
   0  -5  13      108.47       98.77      6.68 o 
   1  -5  13       21.03       20.20      2.99 o 
   2  -5  13       13.19       11.20      2.55 o 
  -4  -4  13        3.50        0.97      1.35 o 
  -3  -4  13        5.92        2.87      1.62 o 
  -2  -4  13        8.74        5.48      2.12 o 
  -1  -4  13       36.59       37.87      3.93 o 
   0  -4  13       17.39       16.92      2.71 o 
   1  -4  13        2.94        3.57      1.85 o 
   2  -4  13        0.80        1.20      1.77 o 
  -4  -3  13        0.21        0.00      2.36 o 
  -3  -3  13        1.06        1.26      2.20 o 
  -2  -3  13        7.64        1.10      1.65 o 
  -1  -3  13       31.14       30.03      3.28 o 
   0  -3  13        2.54        0.86      1.47 o 
   1  -3  13        0.28        0.00      1.50 o 
  -5  -2  13       34.49       38.65      5.81 o 
  -4  -2  13        0.36        0.00      2.20 o 
  -3  -2  13       22.51       25.30      4.87 o 
  -2  -2  13       36.31       40.69      5.97 o 
  -1  -2  13       60.94       69.29      7.86 o 
   0  -2  13       29.68       33.15      5.81 o 
   1  -2  13        0.24        0.18      1.59 o 
  -5  -1  13        3.37        5.03      3.14 o 
  -4  -1  13        3.18        2.83      2.67 o 
  -3  -1  13       24.83       27.03      5.03 o 
  -2  -1  13       56.89       65.05      7.70 o 
  -1  -1  13       82.09       67.41      7.86 o 
   0  -1  13       41.63       42.35      3.91 o 
  -4   0  13        9.00       10.21      3.61 o 
  -3   0  13        0.62        0.00      2.20 o 
  -2   0  13       31.45       34.25      5.97 o 
  -1   0  13       20.56       22.63      4.71 o 
  -2  -4  14       22.62       17.76      4.09 o 
  -1  -4  14        2.53        1.81      1.81 o 
  -3  -3  14       15.81       13.83      4.24 o 
  -2  -3  14       26.41       37.24      5.97 o 
  -1  -3  14        7.56        6.51      2.11 o 
                                                 
